# Supplementary material for: Yersinia enterocolitica palearctica serobiotype O:3/4 - a successful group of emerging zoonotic pathogens
Source: BMC Genomics. 2011 Jul 6;12:348. doi: 10.1186/1471-2164-12-348 (PMC3161016; doi:10.1186/1471-2164-12-348)
Supplement: Additional file 2 — Additional Excel table with all protein comparisons (including locus tags) of the annotated genome of strain Y11 with related genomes (serobiotype O:5,27/3; two additional serobiotype O:3/4 strains; serobiotype O:8/1B strain 8081). [file 1471-2164-12-348-S2.XLS]

## Sheet: Y11_dnaA_vs_19_556_647_O527_808
Locus_tag Y11_XXXXX	Length	Gene id	function	Hit	Contig	Gene	Gene id	percent identity Yersinia enterocolitica palearctica (type O:5,27)	function	Hit	Contig	Gene	Gene id	percent identity Y. enterocolitica palearctica 556	function	Hit	Contig	Gene	Gene id	percent identity Y. enterocolitica palearctica 647	function	Hit	Contig	Gene	Gene id	percent identity Y. enterocolitica enterocolitica strain 8081	function
1	240	fig|930944.3.peg.1	Chromosomal replication initiator protein DnaA	bi	8	3224	fig|118272.4.peg.3224	100	Chromosomal replication initiator protein DnaA	bi	11	4290	fig|34051.6.peg.4290	99.57	Chromosomal replication initiator protein DnaA	bi	10	1212	fig|34051.7.peg.1212	100	Chromosomal replication initiator protein DnaA	bi	1	1106	fig|630.2.peg.1106	99.15	Chromosomal replication initiator protein dnaA
11	118	fig|930944.3.peg.2	Arsenate reductase (EC 1.20.4.1)	bi	8	3223	fig|118272.4.peg.3223	100	Arsenate reductase (EC 1.20.4.1)	bi	11	4291	fig|34051.6.peg.4291	100	Arsenate reductase (EC 1.20.4.1)	bi	10	1213	fig|34051.7.peg.1213	100	Arsenate reductase (EC 1.20.4.1)	bi	1	1107	fig|630.2.peg.1107	95.73	Arsenate reductase (EC 1.20.4.1)
21	509	fig|930944.3.peg.3	Exported zinc metalloprotease YfgC precursor	bi	8	3222	fig|118272.4.peg.3222	100	Zinc metalloprotease (EC 3.4.24.-)	bi	11	4292	fig|34051.6.peg.4292	100	Exported zinc metalloprotease YfgC precursor	bi	10	1214	fig|34051.7.peg.1214	100	Exported zinc metalloprotease YfgC precursor	bi	1	1108	fig|630.2.peg.1108	98.03	Zinc metalloprotease (EC 3.4.24.-)
31	355	fig|930944.3.peg.4	Putative permease PerM (= YfgO)	bi	8	3221	fig|118272.4.peg.3221	100	Putative permease PerM (= YfgO)	bi	11	4293	fig|34051.6.peg.4293	100	Putative permease PerM (= YfgO)	bi	10	1215	fig|34051.7.peg.1215	100	Putative permease PerM (= YfgO)	bi	1	1109	fig|630.2.peg.1109	98.31	Putative permease PerM (= YfgO)
41	52	fig|930944.3.peg.5	hypothetical protein	-				0		bi	11	4294	fig|34051.6.peg.4294	100	hypothetical protein	bi	10	1216	fig|34051.7.peg.1216	100	hypothetical protein	-				0
51	157	fig|930944.3.peg.6	Thiol peroxidase, Bcp-type (EC 1.11.1.15)	bi	8	3220	fig|118272.4.peg.3220	100	Thiol peroxidase, Bcp-type (EC 1.11.1.15)	bi	11	4295	fig|34051.6.peg.4295	100	Thiol peroxidase, Bcp-type (EC 1.11.1.15)	bi	10	1217	fig|34051.7.peg.1217	100	Thiol peroxidase, Bcp-type (EC 1.11.1.15)	bi	1	1111	fig|630.2.peg.1111	99.36	Thiol peroxidase, Bcp-type (EC 1.11.1.15)
61	190	fig|930944.3.peg.7	Glycine cleavage system transcriptional antiactivator GcvR	bi	8	3219	fig|118272.4.peg.3219	99.47	Glycine cleavage system transcriptional antiactivator GcvR	bi	11	4296	fig|34051.6.peg.4296	99.47	Glycine cleavage system transcriptional antiactivator GcvR	bi	10	1218	fig|34051.7.peg.1218	99.47	Glycine cleavage system transcriptional antiactivator GcvR	bi	1	1112	fig|630.2.peg.1112	99.47	Glycine cleavage system transcriptional antiactivator GcvR
71	294	fig|930944.3.peg.8	Dihydrodipicolinate synthase (EC 4.2.1.52)	bi	8	3218	fig|118272.4.peg.3218	100	Dihydrodipicolinate synthase (EC 4.2.1.52)	bi	11	4297	fig|34051.6.peg.4297	100	Dihydrodipicolinate synthase (EC 4.2.1.52)	bi	10	1219	fig|34051.7.peg.1219	100	Dihydrodipicolinate synthase (EC 4.2.1.52)	bi	1	1113	fig|630.2.peg.1113	99.66	Dihydrodipicolinate synthase (EC 4.2.1.52)
81	353	fig|930944.3.peg.9	Outer membrane protein NlpB, lipoprotein component of the protein assembly complex (forms a complex with YaeT, YfiO, and YfgL); Lipoprotein-34 precursor	bi	8	3217	fig|118272.4.peg.3217	100	Outer membrane protein NlpB, lipoprotein component of the protein assembly complex (forms a complex with YaeT, YfiO, and YfgL); Lipoprotein-34 precursor	bi	11	4298	fig|34051.6.peg.4298	100	Outer membrane protein NlpB, lipoprotein component of the protein assembly complex (forms a complex with YaeT, YfiO, and YfgL); Lipoprotein-34 precursor	bi	10	1220	fig|34051.7.peg.1220	100	Outer membrane protein NlpB, lipoprotein component of the protein assembly complex (forms a complex with YaeT, YfiO, and YfgL); Lipoprotein-34 precursor	bi	1	1114	fig|630.2.peg.1114	99.43	Outer membrane protein NlpB, lipoprotein component of the protein assembly complex (forms a complex with YaeT, YfiO, and YfgL); Lipoprotein-34 precursor
91	238	fig|930944.3.peg.10	Phosphoribosylaminoimidazole-succinocarboxamide synthase (EC 6.3.2.6)	bi	8	3216	fig|118272.4.peg.3216	100	Phosphoribosylaminoimidazole-succinocarboxamide synthase (EC 6.3.2.6)	bi	11	4299	fig|34051.6.peg.4299	100	Phosphoribosylaminoimidazole-succinocarboxamide synthase (EC 6.3.2.6)	bi	10	1221	fig|34051.7.peg.1221	100	Phosphoribosylaminoimidazole-succinocarboxamide synthase (EC 6.3.2.6)	bi	1	1116	fig|630.2.peg.1116	100	Phosphoribosylaminoimidazole-succinocarboxamide synthase (EC 6.3.2.6)
101	290	fig|930944.3.peg.11	YpfJ protein, zinc metalloprotease superfamily	bi	8	3215	fig|118272.4.peg.3215	100	Putative inner membrane protein	bi	11	4300	fig|34051.6.peg.4300	100	YpfJ protein, zinc metalloprotease superfamily	bi	10	1222	fig|34051.7.peg.1222	100	YpfJ protein, zinc metalloprotease superfamily	bi	1	1117	fig|630.2.peg.1117	96.89	Putative inner membrane protein
111	151	fig|930944.3.peg.12	Putative membrane protein precursor	bi	8	3214	fig|118272.4.peg.3214	100	Putative membrane protein precursor	bi	11	4301	fig|34051.6.peg.4301	100	Putative membrane protein precursor	bi	10	1223	fig|34051.7.peg.1223	100	Putative membrane protein precursor	bi	1	1118	fig|630.2.peg.1118	99.33	Putative membrane protein precursor
121	669	fig|930944.3.peg.13	Predicted P-loop ATPase fused to an acetyltransferase COG1444	bi	8	3213	fig|118272.4.peg.3213	100	COG1444: Predicted P-loop ATPase fused to an acetyltransferase	bi	11	4302	fig|34051.6.peg.4302	100	Predicted P-loop ATPase fused to an acetyltransferase COG1444	bi	10	1224	fig|34051.7.peg.1224	99.55	Predicted P-loop ATPase fused to an acetyltransferase COG1444	bi	1	1119	fig|630.2.peg.1119	89.97	Predicted P-loop ATPase fused to an acetyltransferase COG1444
131	59	fig|930944.3.peg.14	hypothetical protein	-				0		-				0		bi	10	1225	fig|34051.7.peg.1225	98.28	hypothetical protein	-				0
141	38	fig|930944.3.peg.15	hypothetical protein	-				0		bi	11	4303	fig|34051.6.peg.4303	100	hypothetical protein	-				0		-				0
151	212	fig|930944.3.peg.16	hypothetical protein	bi	8	3212	fig|118272.4.peg.3212	100	probable esterase	bi	11	4304	fig|34051.6.peg.4304	100	hypothetical protein	bi	10	1226	fig|34051.7.peg.1226	100	hypothetical protein	bi	1	1120	fig|630.2.peg.1120	95.26	probable esterase
161	50	fig|930944.3.peg.17	hypothetical protein	bi	8	3211	fig|118272.4.peg.3211	100	hypothetical protein	bi	11	4305	fig|34051.6.peg.4305	100	hypothetical protein	bi	10	1227	fig|34051.7.peg.1227	100	hypothetical protein	-				0
171	150	fig|930944.3.peg.18	hypothetical protein	bi	8	3210	fig|118272.4.peg.3210	100	putative endopeptidase	bi	11	4306	fig|34051.6.peg.4306	100	hypothetical protein	bi	10	1228	fig|34051.7.peg.1228	100	hypothetical protein	bi	1	1773	fig|630.2.peg.1773	87.25	Endopeptidase (EC 3.4.-.-)
181	125	fig|930944.3.peg.19	hypothetical protein	uni	1	862	fig|118272.4.peg.862	85.59	transposase InsD2 for insertion sequence IS4321L	bi	11	4309	fig|34051.6.peg.4309	98.96	Transposase	bi	10	1087	fig|34051.7.peg.1087	100	hypothetical protein	uni	1	1774	fig|630.2.peg.1774	76.32	Transposase
191	217	fig|930944.3.peg.20	Transposase	bi	6	2826	fig|118272.4.peg.2826	100	Transposase	uni	8	2507	fig|34051.6.peg.2507	75.86	Transposase	bi	1	1	fig|34051.7.peg.1	72.41	hypothetical protein	uni	1	2547	fig|630.2.peg.2547	76.92	Transposase
201	42	fig|930944.3.peg.21	hypothetical protein	bi	8	3209	fig|118272.4.peg.3209	97.56	hypothetical protein	-				0		-				0		-				0
211	67	fig|930944.3.peg.22	ORF45	bi	8	3208	fig|118272.4.peg.3208	100	hypothetical protein	bi	9	2697	fig|34051.6.peg.2697	100	ORF45	bi	10	1231	fig|34051.7.peg.1231	100	ORF45	-				0
221	159	fig|930944.3.peg.23	Attachment invasion locus protein precursor	bi	8	3207	fig|118272.4.peg.3207	99.25	Attachment invasion locus protein precursor	bi	9	2698	fig|34051.6.peg.2698	99.37	Attachment invasion locus protein precursor	bi	10	1232	fig|34051.7.peg.1232	100	Attachment invasion locus protein precursor	bi	1	1776	fig|630.2.peg.1776	93.67	Attachment invasion locus protein precursor
231	272	fig|930944.3.peg.24	hypothetical protein	bi	8	3206	fig|118272.4.peg.3206	100	transposase for IS1668	bi	9	2699	fig|34051.6.peg.2699	100	hypothetical protein	uni	14	2771	fig|34051.7.peg.2771	82.28	transposase for IS1668	uni	1	3337	fig|630.2.peg.3337	89.53	Transposase
241	48	fig|930944.3.peg.25	hypothetical protein	bi	5	2256	fig|118272.4.peg.2256	92.31	hypothetical protein	bi	9	2700	fig|34051.6.peg.2700	100	hypothetical protein	bi	10	312	fig|34051.7.peg.312	100	hypothetical protein	-				0
251	64	fig|930944.3.peg.26	Putative membrane protein	bi	8	3202	fig|118272.4.peg.3202	96.88	Putative membrane protein	bi	9	2701	fig|34051.6.peg.2701	100	Putative membrane protein	bi	10	313	fig|34051.7.peg.313	100	Putative membrane protein	bi	1	1121	fig|630.2.peg.1121	95.31	putative membrane protein
261	237	fig|930944.3.peg.27	FIG009095: D,D-carboxypeptidase family protein	bi	8	3201	fig|118272.4.peg.3201	98.46	FIG009095: D,D-carboxypeptidase family protein	bi	9	2702	fig|34051.6.peg.2702	100	FIG009095: D,D-carboxypeptidase family protein	bi	10	314	fig|34051.7.peg.314	100	FIG009095: D,D-carboxypeptidase family protein	bi	1	1122	fig|630.2.peg.1122	99.57	D,D-carboxypeptidase-related protein
271	376	fig|930944.3.peg.28	N-succinyl-L,L-diaminopimelate desuccinylase (EC 3.5.1.18)	bi	8	3199	fig|118272.4.peg.3199	100	N-succinyl-L,L-diaminopimelate desuccinylase (EC 3.5.1.18)	bi	9	2703	fig|34051.6.peg.2703	100	N-succinyl-L,L-diaminopimelate desuccinylase (EC 3.5.1.18)	bi	10	315	fig|34051.7.peg.315	100	N-succinyl-L,L-diaminopimelate desuccinylase (EC 3.5.1.18)	bi	1	1123	fig|630.2.peg.1123	99.2	N-succinyl-L,L-diaminopimelate desuccinylase (EC 3.5.1.18)
281	141	fig|930944.3.peg.29	FIG138056: a glutathione-dependent thiol reductase	bi	8	3198	fig|118272.4.peg.3198	99.29	FIG132708: a glutathione-dependent thiol reductase	bi	9	2704	fig|34051.6.peg.2704	100	FIG138056: a glutathione-dependent thiol reductase	bi	10	316	fig|34051.7.peg.316	100	FIG138056: a glutathione-dependent thiol reductase	bi	1	1124	fig|630.2.peg.1124	97.86	FIG132708: a glutathione-dependent thiol reductase
291	39	fig|930944.3.peg.30	hypothetical protein	-				0		bi	9	2705	fig|34051.6.peg.2705	100	hypothetical protein	bi	10	317	fig|34051.7.peg.317	100	hypothetical protein	-				0
301	158	fig|930944.3.peg.31	hypothetical protein	bi	8	3197	fig|118272.4.peg.3197	100	hypothetical protein	bi	9	2706	fig|34051.6.peg.2706	100	hypothetical protein	bi	10	318	fig|34051.7.peg.318	100	hypothetical protein	bi	1	1125	fig|630.2.peg.1125	98.73	hypothetical protein
311	405	fig|930944.3.peg.32	hypothetical protein	bi	8	3196	fig|118272.4.peg.3196	100	hypothetical protein	bi	9	2707	fig|34051.6.peg.2707	99.75	hypothetical protein	bi	10	319	fig|34051.7.peg.319	100	hypothetical protein	bi	1	1126	fig|630.2.peg.1126	97.77	hypothetical protein
321	1044	fig|930944.3.peg.33	Probable aminoglycoside efflux pump	bi	8	3195	fig|118272.4.peg.3195	99.62	Probable aminoglycoside efflux pump	bi	9	2708	fig|34051.6.peg.2708	99.9	Probable aminoglycoside efflux pump	bi	10	320	fig|34051.7.peg.320	99.9	Probable aminoglycoside efflux pump	bi	1	1127	fig|630.2.peg.1127	99.52	Probable aminoglycoside efflux pump
331	93	fig|930944.3.peg.34	hypothetical protein	bi	8	3194	fig|118272.4.peg.3194	100	hypothetical protein	bi	9	2709	fig|34051.6.peg.2709	100	hypothetical protein	bi	10	321	fig|34051.7.peg.321	100	hypothetical protein	bi	1	1128	fig|630.2.peg.1128	100	hypothetical protein
341	237	fig|930944.3.peg.35	Nitrate/nitrite response regulator protein	bi	8	3193	fig|118272.4.peg.3193	99.58	Nitrate/nitrite response regulator protein	bi	9	2710	fig|34051.6.peg.2710	100	Nitrate/nitrite response regulator protein	bi	10	322	fig|34051.7.peg.322	100	Nitrate/nitrite response regulator protein	bi	1	1129	fig|630.2.peg.1129	100	Nitrate/nitrite response regulator protein
351	168	fig|930944.3.peg.36	Ferredoxin-type protein NapF (periplasmic nitrate reductase)	bi	8	3192	fig|118272.4.peg.3192	100	Ferredoxin-type protein NapF (periplasmic nitrate reductase)	bi	9	2711	fig|34051.6.peg.2711	100	Ferredoxin-type protein NapF (periplasmic nitrate reductase)	bi	10	323	fig|34051.7.peg.323	100	Ferredoxin-type protein NapF (periplasmic nitrate reductase)	bi	1	1130	fig|630.2.peg.1130	98.8	Ferredoxin-type protein NapF (periplasmic nitrate reductase)
361	89	fig|930944.3.peg.37	Periplasmic nitrate reductase component NapD	bi	8	3191	fig|118272.4.peg.3191	100	Periplasmic nitrate reductase component NapD	bi	9	2712	fig|34051.6.peg.2712	100	Periplasmic nitrate reductase component NapD	bi	10	324	fig|34051.7.peg.324	100	Periplasmic nitrate reductase component NapD	bi	1	1131	fig|630.2.peg.1131	100	Periplasmic nitrate reductase component NapD
371	832	fig|930944.3.peg.38	Periplasmic nitrate reductase precursor (EC 1.7.99.4)	bi	8	3190	fig|118272.4.peg.3190	99.84	Periplasmic nitrate reductase precursor (EC 1.7.99.4)	bi	9	2713	fig|34051.6.peg.2713	100	Periplasmic nitrate reductase precursor (EC 1.7.99.4)	bi	10	325	fig|34051.7.peg.325	100	Periplasmic nitrate reductase precursor (EC 1.7.99.4)	bi	1	1132	fig|630.2.peg.1132	99.64	Periplasmic nitrate reductase precursor (EC 1.7.99.4)
381	156	fig|930944.3.peg.39	Nitrate reductase cytochrome c550-type subunit	bi	8	3188	fig|118272.4.peg.3188	100	Nitrate reductase cytochrome c550-type subunit	bi	9	2714	fig|34051.6.peg.2714	100	Nitrate reductase cytochrome c550-type subunit	bi	10	326	fig|34051.7.peg.326	89.53	Nitrate reductase cytochrome c550-type subunit	bi	1	1133	fig|630.2.peg.1133	100	Nitrate reductase cytochrome c550-type subunit
391	200	fig|930944.3.peg.40	Cytochrome c-type protein NapC	bi	8	3187	fig|118272.4.peg.3187	98.99	Cytochrome c-type protein NapC	bi	9	2715	fig|34051.6.peg.2715	100	Cytochrome c-type protein NapC	bi	10	327	fig|34051.7.peg.327	100	Cytochrome c-type protein NapC	bi	1	1134	fig|630.2.peg.1134	98.49	Cytochrome c-type protein NapC
401	192	fig|930944.3.peg.41	GDP-mannose pyrophosphatase YffH	bi	8	3186	fig|118272.4.peg.3186	100	GDP-mannose pyrophosphatase YffH	bi	9	2716	fig|34051.6.peg.2716	100	GDP-mannose pyrophosphatase YffH	bi	10	328	fig|34051.7.peg.328	100	GDP-mannose pyrophosphatase YffH	bi	1	1137	fig|630.2.peg.1137	98.43	GDP-mannose pyrophosphatase YffH
411	760	fig|930944.3.peg.42	NADP-dependent malic enzyme (EC 1.1.1.40)	bi	8	3185	fig|118272.4.peg.3185	100	NADP-dependent malic enzyme (EC 1.1.1.40)	bi	9	2717	fig|34051.6.peg.2717	100	NADP-dependent malic enzyme (EC 1.1.1.40)	bi	10	329	fig|34051.7.peg.329	100	NADP-dependent malic enzyme (EC 1.1.1.40)	bi	1	1138	fig|630.2.peg.1138	99.74	NADP-dependent malic enzyme (EC 1.1.1.40)
421	137	fig|930944.3.peg.43	Transposase	uni	8	3344	fig|118272.4.peg.3344	48.53	Transposase, IS110 Familly	uni	7	1511	fig|34051.6.peg.1511	100	Transposase	uni	10	1061	fig|34051.7.peg.1061	97.01	Transposase	uni	1	3256	fig|630.2.peg.3256	99.25	Transposase
431	225	fig|930944.3.peg.44	Transposase	uni	1	862	fig|118272.4.peg.862	47.71	transposase InsD2 for insertion sequence IS4321L	uni	7	1511	fig|34051.6.peg.1511	99.04	Transposase	uni	10	1061	fig|34051.7.peg.1061	98.56	Transposase	uni	1	1139	fig|630.2.peg.1139	98.56	Transposase
441	131	fig|930944.3.peg.45	transcriptional regulator, LysR family	bi	8	3184	fig|118272.4.peg.3184	98.46	putative LysR-family transcriptional regulatory protein	bi	9	2954	fig|34051.6.peg.2954	100	transcriptional regulator, LysR family	bi	10	330	fig|34051.7.peg.330	100	transcriptional regulator, LysR family	bi	1	1141	fig|630.2.peg.1141	95.92	Transcriptional regulator
451	153	fig|930944.3.peg.46	hypothetical protein	bi	8	3183	fig|118272.4.peg.3183	100	hypothetical protein	bi	9	2955	fig|34051.6.peg.2955	100	hypothetical protein	bi	10	331	fig|34051.7.peg.331	100	hypothetical protein	bi	1	1142	fig|630.2.peg.1142	99.34	hypothetical protein
461	314	fig|930944.3.peg.47	Coproporphyrinogen III oxidase, aerobic (EC 1.3.3.3)	bi	8	3182	fig|118272.4.peg.3182	99.36	Coproporphyrinogen III oxidase, aerobic (EC 1.3.3.3)	bi	9	2956	fig|34051.6.peg.2956	100	Coproporphyrinogen III oxidase, aerobic (EC 1.3.3.3)	bi	10	332	fig|34051.7.peg.332	100	Coproporphyrinogen III oxidase, aerobic (EC 1.3.3.3)	bi	1	1143	fig|630.2.peg.1143	97.44	Coproporphyrinogen III oxidase, aerobic (EC 1.3.3.3)
471	142	fig|930944.3.peg.48	Acetyltransferase YpeA	bi	8	3181	fig|118272.4.peg.3181	100	Putative acetyltransferase	bi	9	2957	fig|34051.6.peg.2957	100	Acetyltransferase YpeA	bi	10	333	fig|34051.7.peg.333	100	Acetyltransferase YpeA	bi	1	1144	fig|630.2.peg.1144	99.29	Putative acetyltransferase
481	138	fig|930944.3.peg.49	Protein ygiW precursor	bi	8	3180	fig|118272.4.peg.3180	100	Putative exported protein precursor	bi	9	2958	fig|34051.6.peg.2958	100	Protein ygiW precursor	bi	10	334	fig|34051.7.peg.334	100	Protein ygiW precursor	bi	1	1161	fig|630.2.peg.1161	98.54	Putative exported protein precursor
491	204	fig|930944.3.peg.50	Predicted outer membrane lipoprotein YfeY	bi	8	3179	fig|118272.4.peg.3179	99.51	Putative lipoprotein	bi	9	2959	fig|34051.6.peg.2959	100	Predicted outer membrane lipoprotein YfeY	bi	10	335	fig|34051.7.peg.335	100	Predicted outer membrane lipoprotein YfeY	bi	1	1162	fig|630.2.peg.1162	97.04	putative lipoprotein
501	302	fig|930944.3.peg.51	Predicted iron-dependent peroxidase, Dyp-type family	bi	8	3178	fig|118272.4.peg.3178	100	Aspartate aminotransferase (EC 2.6.1.1)	bi	9	2960	fig|34051.6.peg.2960	100	Predicted iron-dependent peroxidase, Dyp-type family	bi	10	336	fig|34051.7.peg.336	100	Predicted iron-dependent peroxidase, Dyp-type family	bi	1	1163	fig|630.2.peg.1163	99.34	Predicted iron-dependent peroxidase
511	91	fig|930944.3.peg.52	Transposase	uni	6	2826	fig|118272.4.peg.2826	38.82	Transposase	uni	7	1511	fig|34051.6.peg.1511	97.78	Transposase	uni	10	1061	fig|34051.7.peg.1061	94.44	Transposase	uni	1	1139	fig|630.2.peg.1139	96.67	Transposase
521	264	fig|930944.3.peg.53	Transposase	uni	1	862	fig|118272.4.peg.862	47.71	transposase InsD2 for insertion sequence IS4321L	uni	7	1511	fig|34051.6.peg.1511	100	Transposase	uni	10	1061	fig|34051.7.peg.1061	99.19	Transposase	uni	1	1110	fig|630.2.peg.1110	99.19	Transposase
531	297	fig|930944.3.peg.54	N-acetylneuraminate lyase (EC 4.1.3.3)	bi	8	3454	fig|118272.4.peg.3454	100	N-acetylneuraminate lyase (EC 4.1.3.3)	bi	9	3136	fig|34051.6.peg.3136	100	N-acetylneuraminate lyase (EC 4.1.3.3)	bi	10	337	fig|34051.7.peg.337	100	N-acetylneuraminate lyase (EC 4.1.3.3)	bi	1	1164	fig|630.2.peg.1164	99.32	N-acetylneuraminate lyase (EC 4.1.3.3)
541	212	fig|930944.3.peg.55	N-acetylmannosamine-6-phosphate 2-epimerase (EC 5.1.3.9)	bi	8	3453	fig|118272.4.peg.3453	99.53	N-acetylmannosamine-6-phosphate 2-epimerase (EC 5.1.3.9)	bi	9	3137	fig|34051.6.peg.3137	100	N-acetylmannosamine-6-phosphate 2-epimerase (EC 5.1.3.9)	bi	10	338	fig|34051.7.peg.338	100	N-acetylmannosamine-6-phosphate 2-epimerase (EC 5.1.3.9)	bi	1	1165	fig|630.2.peg.1165	98.1	N-acetylmannosamine-6-phosphate 2-epimerase (EC 5.1.3.9)
551	39	fig|930944.3.peg.56	hypothetical protein	-				0		-				0		-				0		-				0
561	303	fig|930944.3.peg.57	N-acetylmannosamine kinase (EC 2.7.1.60)	bi	8	3452	fig|118272.4.peg.3452	99.34	N-acetylmannosamine kinase (EC 2.7.1.60)	bi	9	3138	fig|34051.6.peg.3138	100	N-acetylmannosamine kinase (EC 2.7.1.60)	bi	10	339	fig|34051.7.peg.339	100	N-acetylmannosamine kinase (EC 2.7.1.60)	bi	1	1166	fig|630.2.peg.1166	97.35	N-acetylmannosamine kinase (EC 2.7.1.60)
571	155	fig|930944.3.peg.58	Putative sugar isomerase involved in processing of exogenous sialic acid	bi	8	3451	fig|118272.4.peg.3451	100	Putative sugar isomerase involved in processing of exogenous sialic acid	bi	9	3139	fig|34051.6.peg.3139	100	Putative sugar isomerase involved in processing of exogenous sialic acid	bi	10	340	fig|34051.7.peg.340	100	Putative sugar isomerase involved in processing of exogenous sialic acid	bi	1	1167	fig|630.2.peg.1167	99.35	Putative sugar isomerase involved in processing of exogenous sialic acid
581	293	fig|930944.3.peg.59	Sialic acid utilization regulator, RpiR family	bi	8	3450	fig|118272.4.peg.3450	100	Sialic acid utilization regulator, RpiR family	bi	9	3140	fig|34051.6.peg.3140	100	Sialic acid utilization regulator, RpiR family	bi	10	341	fig|34051.7.peg.341	100	Sialic acid utilization regulator, RpiR family	bi	1	1168	fig|630.2.peg.1168	100	Sialic acid utilization regulator, RpiR family
591	44	fig|930944.3.peg.60	Sialic acid transporter (permease) NanT	bi	8	3449	fig|118272.4.peg.3449	100	hypothetical protein	bi	9	3141	fig|34051.6.peg.3141	100	Sialic acid transporter (permease) NanT	bi	10	342	fig|34051.7.peg.342	100	Sialic acid transporter (permease) NanT	-				0
601	509	fig|930944.3.peg.61	Sialic acid transporter (permease) NanT	bi	8	3448	fig|118272.4.peg.3448	100	Sialic acid transporter (permease) NanT	bi	9	3142	fig|34051.6.peg.3142	100	Sialic acid transporter (permease) NanT	bi	10	343	fig|34051.7.peg.343	100	Sialic acid transporter (permease) NanT	bi	1	1169	fig|630.2.peg.1169	99.02	Sialic acid transporter (permease) NanT
611	343	fig|930944.3.peg.62	Sulfate and thiosulfate binding protein CysP	bi	8	3447	fig|118272.4.peg.3447	99.71	Sulfate and thiosulfate binding protein CysP	bi	9	3145	fig|34051.6.peg.3145	100	Sulfate and thiosulfate binding protein CysP	bi	10	345	fig|34051.7.peg.345	100	Sulfate and thiosulfate binding protein CysP	bi	1	1170	fig|630.2.peg.1170	98.25	Sulfate and thiosulfate binding protein cysP
621	279	fig|930944.3.peg.63	Sulfate transport system permease protein CysT	bi	8	3446	fig|118272.4.peg.3446	100	Sulfate transport system permease protein CysT	bi	9	3146	fig|34051.6.peg.3146	100	Sulfate transport system permease protein CysT	bi	10	346	fig|34051.7.peg.346	99.64	Sulfate transport system permease protein CysT	bi	1	1171	fig|630.2.peg.1171	100	Sulfate transport system permease protein cysT
631	292	fig|930944.3.peg.64	Sulfate transport system permease protein CysW	bi	8	3445	fig|118272.4.peg.3445	100	Sulfate transport system permease protein CysW	bi	9	3147	fig|34051.6.peg.3147	100	Sulfate transport system permease protein CysW	bi	10	347	fig|34051.7.peg.347	100	Sulfate transport system permease protein CysW	bi	1	1172	fig|630.2.peg.1172	99.66	Sulfate transport system permease protein cysW
641	364	fig|930944.3.peg.65	Sulfate and thiosulfate import ATP-binding protein CysA (EC 3.6.3.25)	bi	8	3444	fig|118272.4.peg.3444	100	Sulfate and thiosulfate import ATP-binding protein CysA (EC 3.6.3.25)	bi	9	3148	fig|34051.6.peg.3148	100	Sulfate and thiosulfate import ATP-binding protein CysA (EC 3.6.3.25)	bi	10	348	fig|34051.7.peg.348	100	Sulfate and thiosulfate import ATP-binding protein CysA (EC 3.6.3.25)	bi	1	1173	fig|630.2.peg.1173	99.45	Sulfate and thiosulfate import ATP-binding protein cysA (EC 3.6.3.25)
651	294	fig|930944.3.peg.66	Cysteine synthase (EC 2.5.1.47)	bi	8	3443	fig|118272.4.peg.3443	99.66	COG0031: Cysteine synthase( EC:2.5.1.47 )	bi	9	3149	fig|34051.6.peg.3149	100	Cysteine synthase (EC 2.5.1.47)	bi	10	349	fig|34051.7.peg.349	100	Cysteine synthase (EC 2.5.1.47)	bi	1	1174	fig|630.2.peg.1174	97.61	Cysteine synthase (EC 2.5.1.47)
661	390	fig|930944.3.peg.67	Macrolide export ATP-binding/permease protein MacB (EC 3.6.3.-)	bi	8	3442	fig|118272.4.peg.3442	100	Macrolide export ATP-binding/permease protein MacB (EC 3.6.3.-)	bi	9	3150	fig|34051.6.peg.3150	100	Macrolide export ATP-binding/permease protein MacB (EC 3.6.3.-)	bi	10	350	fig|34051.7.peg.350	100	Macrolide export ATP-binding/permease protein MacB (EC 3.6.3.-)	bi	1	1175	fig|630.2.peg.1175	99.49	Macrolide export ATP-binding/permease protein macB (EC 3.6.3.-)
671	262	fig|930944.3.peg.68	Macrolide export ATP-binding/permease protein MacB (EC 3.6.3.-)	uni	8	3442	fig|118272.4.peg.3442	100	Macrolide export ATP-binding/permease protein MacB (EC 3.6.3.-)	bi	9	3151	fig|34051.6.peg.3151	99.23	Macrolide export ATP-binding/permease protein MacB (EC 3.6.3.-)	bi	10	351	fig|34051.7.peg.351	100	Macrolide export ATP-binding/permease protein MacB (EC 3.6.3.-)	uni	1	1175	fig|630.2.peg.1175	97.7	Macrolide export ATP-binding/permease protein macB (EC 3.6.3.-)
681	392	fig|930944.3.peg.69	Macrolide-specific efflux protein MacA	bi	8	3441	fig|118272.4.peg.3441	98.9	COG0845: Membrane-fusion protein	bi	9	3152	fig|34051.6.peg.3152	100	Macrolide-specific efflux protein MacA	bi	10	352	fig|34051.7.peg.352	100	Macrolide-specific efflux protein MacA	bi	1	1176	fig|630.2.peg.1176	98.7	Macrolide-specific efflux protein MacA
691	77	fig|930944.3.peg.70	Transcriptional regulatory protein cpxR	uni	8	3440	fig|118272.4.peg.3440	98.57	Transcriptional regulatory protein cpxR	uni	9	3153	fig|34051.6.peg.3153	98.57	Transcriptional regulatory protein cpxR	uni	10	353	fig|34051.7.peg.353	98.57	Transcriptional regulatory protein cpxR	uni	1	1177	fig|630.2.peg.1177	98.57	Transcriptional regulatory protein cpxR
701	153	fig|930944.3.peg.71	Transcriptional regulatory protein cpxR	bi	8	3440	fig|118272.4.peg.3440	100	Transcriptional regulatory protein cpxR	bi	9	3153	fig|34051.6.peg.3153	100	Transcriptional regulatory protein cpxR	bi	10	353	fig|34051.7.peg.353	100	Transcriptional regulatory protein cpxR	bi	1	1177	fig|630.2.peg.1177	99.34	Transcriptional regulatory protein cpxR
711	456	fig|930944.3.peg.72	Putative two-component system sensor kinase	bi	8	3438	fig|118272.4.peg.3438	100	COG0642: Signal transduction histidine kinase	bi	9	3154	fig|34051.6.peg.3154	100	Putative two-component system sensor kinase	bi	10	354	fig|34051.7.peg.354	100	Putative two-component system sensor kinase	bi	1	1178	fig|630.2.peg.1178	98.02	hypothetical protein
721	170	fig|930944.3.peg.73	PTS system, glucose-specific IIA component (EC 2.7.1.69)	bi	8	3437	fig|118272.4.peg.3437	100	PTS system, glucose-specific IIA component (EC 2.7.1.69)	bi	9	3155	fig|34051.6.peg.3155	100	PTS system, glucose-specific IIA component (EC 2.7.1.69)	bi	10	355	fig|34051.7.peg.355	100	PTS system, glucose-specific IIA component (EC 2.7.1.69)	bi	1	1181	fig|630.2.peg.1181	100	PTS system, glucose-specific IIA component (EC 2.7.1.69)
731	576	fig|930944.3.peg.74	Phosphoenolpyruvate-protein phosphotransferase of PTS system (EC 2.7.3.9)	bi	8	3436	fig|118272.4.peg.3436	100	Phosphoenolpyruvate-protein phosphotransferase of PTS system (EC 2.7.3.9)	bi	9	3156	fig|34051.6.peg.3156	100	Phosphoenolpyruvate-protein phosphotransferase of PTS system (EC 2.7.3.9)	bi	10	356	fig|34051.7.peg.356	100	Phosphoenolpyruvate-protein phosphotransferase of PTS system (EC 2.7.3.9)	bi	1	1182	fig|630.2.peg.1182	99.83	Phosphoenolpyruvate-protein phosphotransferase of PTS system (EC 2.7.3.9)
741	86	fig|930944.3.peg.75	Phosphocarrier protein of PTS system	bi	8	3435	fig|118272.4.peg.3435	100	Phosphocarrier protein of PTS system	bi	9	3157	fig|34051.6.peg.3157	100	Phosphocarrier protein of PTS system	bi	10	357	fig|34051.7.peg.357	100	Phosphocarrier protein of PTS system	bi	1	1183	fig|630.2.peg.1183	100	Phosphocarrier protein of PTS system
751	323	fig|930944.3.peg.76	Cysteine synthase (EC 2.5.1.47)	bi	8	3434	fig|118272.4.peg.3434	100	Cysteine synthase (EC 2.5.1.47)	bi	9	3158	fig|34051.6.peg.3158	100	Cysteine synthase (EC 2.5.1.47)	bi	10	358	fig|34051.7.peg.358	100	Cysteine synthase (EC 2.5.1.47)	bi	1	1184	fig|630.2.peg.1184	99.69	Cysteine synthase (EC 2.5.1.47)
761	256	fig|930944.3.peg.77	Sulfate transporter, CysZ-type	bi	8	3433	fig|118272.4.peg.3433	100	Sulfate transporter, CysZ-type	bi	9	3159	fig|34051.6.peg.3159	100	Sulfate transporter, CysZ-type	bi	10	359	fig|34051.7.peg.359	100	Sulfate transporter, CysZ-type	bi	1	1185	fig|630.2.peg.1185	99.61	Sulfate transporter, CysZ-type
771	328	fig|930944.3.peg.78	Cell division protein ZipA	bi	8	3432	fig|118272.4.peg.3432	99.69	Cell division protein ZipA	bi	9	3160	fig|34051.6.peg.3160	100	Cell division protein ZipA	bi	10	360	fig|34051.7.peg.360	100	Cell division protein ZipA	bi	1	1186	fig|630.2.peg.1186	99.69	Cell division protein zipA
781	673	fig|930944.3.peg.79	DNA ligase (EC 6.5.1.2)	bi	8	3431	fig|118272.4.peg.3431	100	DNA ligase (EC 6.5.1.2)	bi	9	3161	fig|34051.6.peg.3161	100	DNA ligase (EC 6.5.1.2)	bi	10	361	fig|34051.7.peg.361	100	DNA ligase (EC 6.5.1.2)	bi	1	1187	fig|630.2.peg.1187	99.4	DNA ligase (EC 6.5.1.2) ## LigA
791	72	fig|930944.3.peg.80	Putative cytoplasmic protein	bi	8	3430	fig|118272.4.peg.3430	100	Putative cytoplasmic protein	bi	9	3162	fig|34051.6.peg.3162	100	Putative cytoplasmic protein	bi	10	362	fig|34051.7.peg.362	100	Putative cytoplasmic protein	bi	1	1188	fig|630.2.peg.1188	97.06	Putative cytoplasmic protein
801	114	fig|930944.3.peg.81	Putative exported protein precursor	bi	8	3429	fig|118272.4.peg.3429	100	Putative exported protein precursor	bi	9	3163	fig|34051.6.peg.3163	100	Putative exported protein precursor	bi	10	363	fig|34051.7.peg.363	100	Putative exported protein precursor	bi	1	1189	fig|630.2.peg.1189	100	probable exported protein YPO2987
811	187	fig|930944.3.peg.82	hypothetical protein	bi	8	3428	fig|118272.4.peg.3428	100	hypothetical protein	bi	9	3164	fig|34051.6.peg.3164	100	hypothetical protein	bi	10	364	fig|34051.7.peg.364	100	hypothetical protein	bi	1	1190	fig|630.2.peg.1190	97.31	hypothetical protein
821	43	fig|930944.3.peg.83	hypothetical protein	bi	8	3427	fig|118272.4.peg.3427	100	hypothetical protein	bi	9	3165	fig|34051.6.peg.3165	100	hypothetical protein	bi	10	365	fig|34051.7.peg.365	100	hypothetical protein	-				0
831	472	fig|930944.3.peg.84	Glutamyl-tRNA synthetase (EC 6.1.1.17)	bi	8	3426	fig|118272.4.peg.3426	99.79	Glutamyl-tRNA synthetase (EC 6.1.1.17)	bi	9	3166	fig|34051.6.peg.3166	99.15	Glutamyl-tRNA synthetase (EC 6.1.1.17)	bi	10	366	fig|34051.7.peg.366	100	Glutamyl-tRNA synthetase (EC 6.1.1.17)	bi	1	1191	fig|630.2.peg.1191	98.94	Glutamyl-tRNA synthetase (EC 6.1.1.17)
841	360	fig|930944.3.peg.85	Nucleoside permease NupC	bi	8	3177	fig|118272.4.peg.3177	100	Nucleoside permease nupC	bi	9	3167	fig|34051.6.peg.3167	100	Nucleoside permease NupC	bi	10	367	fig|34051.7.peg.367	100	Nucleoside permease NupC	bi	1	1192	fig|630.2.peg.1192	99.44	Nucleoside permease nupC
851	410	fig|930944.3.peg.86	Manganese transport protein MntH	bi	8	3176	fig|118272.4.peg.3176	99.74	Manganese transport protein MntH	bi	9	3168	fig|34051.6.peg.3168	100	Manganese transport protein MntH	bi	10	368	fig|34051.7.peg.368	100	Manganese transport protein MntH	bi	1	1193	fig|630.2.peg.1193	99.76	Manganese transport protein MntH
861	140	fig|930944.3.peg.87	Putative exported protein precursor	bi	8	3175	fig|118272.4.peg.3175	99.28	Putative exported protein precursor	bi	9	3169	fig|34051.6.peg.3169	100	Putative exported protein precursor	bi	10	369	fig|34051.7.peg.369	100	Putative exported protein precursor	bi	1	1194	fig|630.2.peg.1194	96.4	putative exported protein
871	330	fig|930944.3.peg.88	Putative ion-channel protein	bi	8	3173	fig|118272.4.peg.3173	99.7	Putative ion-channel protein	bi	9	3171	fig|34051.6.peg.3171	100	Putative ion-channel protein	bi	10	371	fig|34051.7.peg.371	100	Putative ion-channel protein	bi	1	1195	fig|630.2.peg.1195	98.78	Putative ion-channel protein
881	38	fig|930944.3.peg.89	hypothetical protein	-				0		bi	9	3172	fig|34051.6.peg.3172	100	hypothetical protein	bi	10	372	fig|34051.7.peg.372	100	hypothetical protein	-				0
891	554	fig|930944.3.peg.90	Pyruvate decarboxylase (EC 4.1.1.1); Alpha-keto-acid decarboxylase (EC 4.1.1.-)	bi	8	3172	fig|118272.4.peg.3172	99.82	Pyruvate decarboxylase (EC 4.1.1.1); Alpha-keto-acid decarboxylase (EC 4.1.1.-)	bi	9	3173	fig|34051.6.peg.3173	100	Pyruvate decarboxylase (EC 4.1.1.1); Alpha-keto-acid decarboxylase (EC 4.1.1.-)	bi	10	373	fig|34051.7.peg.373	100	Pyruvate decarboxylase (EC 4.1.1.1); Alpha-keto-acid decarboxylase (EC 4.1.1.-)	bi	1	1196	fig|630.2.peg.1196	98.92	Pyruvate decarboxylase (EC 4.1.1.1); Indole-3-pyruvate decarboxylase (EC 4.1.1.74)
901	296	fig|930944.3.peg.91	DNA binding protein HpkR	bi	8	3171	fig|118272.4.peg.3171	100	DNA binding protein HpkR	bi	9	3174	fig|34051.6.peg.3174	100	DNA binding protein HpkR	bi	10	374	fig|34051.7.peg.374	100	DNA binding protein HpkR	bi	1	1197	fig|630.2.peg.1197	98.31	DNA binding protein HpkR
911	159	fig|930944.3.peg.92	Putative membrane protein	bi	8	3170	fig|118272.4.peg.3170	100	Putative membrane protein	bi	9	3175	fig|34051.6.peg.3175	100	Putative membrane protein	bi	10	375	fig|34051.7.peg.375	100	Putative membrane protein	bi	1	1198	fig|630.2.peg.1198	95.57	putative membrane protein
921	324	fig|930944.3.peg.93	Glucokinase (EC 2.7.1.2)	bi	8	3169	fig|118272.4.peg.3169	100	Glucokinase (EC 2.7.1.2)	bi	9	3176	fig|34051.6.peg.3176	100	Glucokinase (EC 2.7.1.2)	bi	10	376	fig|34051.7.peg.376	100	Glucokinase (EC 2.7.1.2)	bi	1	1199	fig|630.2.peg.1199	98.76	Glucokinase (EC 2.7.1.2)
931	350	fig|930944.3.peg.94	Transposase	uni	1	862	fig|118272.4.peg.862	47.71	transposase InsD2 for insertion sequence IS4321L	uni	7	1511	fig|34051.6.peg.1511	100	Transposase	uni	10	1061	fig|34051.7.peg.1061	98.53	Transposase	uni	1	1110	fig|630.2.peg.1110	98.82	Transposase
941	415	fig|930944.3.peg.95	Oxalate/formate antiporter	bi	4	1860	fig|118272.4.peg.1860	100	Oxalate/formate antiporter	bi	9	3177	fig|34051.6.peg.3177	100	Oxalate/formate antiporter	bi	10	377	fig|34051.7.peg.377	100	Oxalate/formate antiporter	bi	1	1200	fig|630.2.peg.1200	97.83	Oxalate/formate antiporter
951	247	fig|930944.3.peg.96	Hypothetical response regulatory protein ypdB	bi	4	1861	fig|118272.4.peg.1861	100	Hypothetical response regulatory protein ypdB	bi	9	3178	fig|34051.6.peg.3178	100	Hypothetical response regulatory protein ypdB	bi	10	378	fig|34051.7.peg.378	100	Hypothetical response regulatory protein ypdB	bi	1	1201	fig|630.2.peg.1201	100	Autolysin response regulator
961	567	fig|930944.3.peg.97	putative sensor protein	bi	4	1862	fig|118272.4.peg.1862	99.65	COG3275: Putative regulator of cell autolysis	bi	9	3179	fig|34051.6.peg.3179	100	putative sensor protein	bi	10	379	fig|34051.7.peg.379	100	putative sensor protein	bi	1	1202	fig|630.2.peg.1202	99.64	putative sensor protein
971	430	fig|930944.3.peg.98	hypothetical protein	bi	4	1863	fig|118272.4.peg.1863	99.53	hypothetical protein	bi	9	3180	fig|34051.6.peg.3180	100	hypothetical protein	bi	10	380	fig|34051.7.peg.380	100	hypothetical protein	bi	1	1203	fig|630.2.peg.1203	99.28	Putative cytoplasmic protein
981	172	fig|930944.3.peg.99	Acetyltransferase (EC 2.3.1.-)	bi	4	1864	fig|118272.4.peg.1864	100	Acetyltransferase (EC 2.3.1.-)	bi	9	3181	fig|34051.6.peg.3181	100	Acetyltransferase (EC 2.3.1.-)	bi	10	381	fig|34051.7.peg.381	100	Acetyltransferase (EC 2.3.1.-)	bi	1	1204	fig|630.2.peg.1204	98.83	Acetyltransferase (EC 2.3.1.-)
991	412	fig|930944.3.peg.100	Uncharacterized PLP-dependent aminotransferase YfdZ	bi	4	1865	fig|118272.4.peg.1865	100	Aspartate aminotransferase (EC 2.6.1.1)	bi	9	3182	fig|34051.6.peg.3182	100	Uncharacterized PLP-dependent aminotransferase YfdZ	bi	10	382	fig|34051.7.peg.382	100	Uncharacterized PLP-dependent aminotransferase YfdZ	bi	1	1205	fig|630.2.peg.1205	99.51	predicted aminotransferase, PLP-dependent
1001	175	fig|930944.3.peg.101	Putative cytochrome	bi	4	1866	fig|118272.4.peg.1866	98.85	Putative cytochrome	bi	9	3183	fig|34051.6.peg.3183	100	Putative cytochrome	bi	10	383	fig|34051.7.peg.383	100	Putative cytochrome	bi	1	1206	fig|630.2.peg.1206	97.13	Cytochrome b561
1011	144	fig|930944.3.peg.102	hypothetical protein	bi	4	1867	fig|118272.4.peg.1867	100	hypothetical protein	bi	9	3184	fig|34051.6.peg.3184	100	hypothetical protein	bi	10	384	fig|34051.7.peg.384	100	hypothetical protein	bi	1	1207	fig|630.2.peg.1207	96.5	hypothetical protein
1021	57	fig|930944.3.peg.103	Probable lipoprotein	-				0		bi	9	3186	fig|34051.6.peg.3186	100	Probable lipoprotein	bi	10	385	fig|34051.7.peg.385	100	Probable lipoprotein	bi	1	1208	fig|630.2.peg.1208	97.96	Probable lipoprotein
1031	177	fig|930944.3.peg.104	Putative membrane protein	bi	4	1868	fig|118272.4.peg.1868	100	Putative membrane protein	bi	9	3187	fig|34051.6.peg.3187	100	Putative membrane protein	bi	10	386	fig|34051.7.peg.386	100	Putative membrane protein	bi	1	1212	fig|630.2.peg.1212	97.16	probable membrane protein YPO2961
1041	213	fig|930944.3.peg.105	RhtC-like transporter	bi	4	1869	fig|118272.4.peg.1869	100	Threonine efflux protein	bi	9	3188	fig|34051.6.peg.3188	100	RhtC-like transporter	bi	10	387	fig|34051.7.peg.387	100	RhtC-like transporter	bi	1	1213	fig|630.2.peg.1213	99.06	RhtC-like transporter
1051	350	fig|930944.3.peg.106	Ferric iron ABC transporter, ATP-binding protein	bi	4	1870	fig|118272.4.peg.1870	100	Ferric iron ABC transporter, ATP-binding protein	bi	9	3189	fig|34051.6.peg.3189	100	Ferric iron ABC transporter, ATP-binding protein	bi	10	388	fig|34051.7.peg.388	100	Ferric iron ABC transporter, ATP-binding protein	bi	1	1214	fig|630.2.peg.1214	97.71	Ferric iron ABC transporter, ATP-binding protein
1061	519	fig|930944.3.peg.107	Ferric iron ABC transporter, permease protein	bi	4	1871	fig|118272.4.peg.1871	99.81	Ferric iron ABC transporter, permease protein	bi	9	3190	fig|34051.6.peg.3190	100	Ferric iron ABC transporter, permease protein	bi	10	389	fig|34051.7.peg.389	100	Ferric iron ABC transporter, permease protein	bi	1	1215	fig|630.2.peg.1215	99.23	Ferric iron ABC transporter, permease protein
1071	339	fig|930944.3.peg.108	Ferric iron ABC transporter, iron-binding protein	bi	4	1872	fig|118272.4.peg.1872	100	Ferric iron ABC transporter, iron-binding protein	bi	9	3191	fig|34051.6.peg.3191	100	Ferric iron ABC transporter, iron-binding protein	bi	10	390	fig|34051.7.peg.390	100	Ferric iron ABC transporter, iron-binding protein	bi	1	1216	fig|630.2.peg.1216	99.41	Ferric iron ABC transporter, iron-binding protein
1081	359	fig|930944.3.peg.109	Membrane-bound lytic murein transglycosylase B precursor (EC 3.2.1.-)	bi	4	1873	fig|118272.4.peg.1873	100	Membrane-bound lytic murein transglycosylase B precursor (EC 3.2.1.-)	bi	9	3192	fig|34051.6.peg.3192	100	Membrane-bound lytic murein transglycosylase B precursor (EC 3.2.1.-)	bi	10	391	fig|34051.7.peg.391	100	Membrane-bound lytic murein transglycosylase B precursor (EC 3.2.1.-)	bi	1	1217	fig|630.2.peg.1217	99.44	Membrane-bound lytic murein transglycosylase B precursor (EC 3.2.1.-)
1091	448	fig|930944.3.peg.110	Putrescine importer	bi	4	1915	fig|118272.4.peg.1915	99.78	Amino acid permease	bi	9	3193	fig|34051.6.peg.3193	100	Putrescine importer	bi	10	392	fig|34051.7.peg.392	100	Putrescine importer	bi	1	1218	fig|630.2.peg.1218	99.33	Amino acid permease
1101	577	fig|930944.3.peg.111	Exoenzymes regulatory protein aepA precursor	bi	4	1916	fig|118272.4.peg.1916	99.65	Exoenzymes regulatory protein aepA precursor	bi	9	3194	fig|34051.6.peg.3194	100	Exoenzymes regulatory protein aepA precursor	bi	10	393	fig|34051.7.peg.393	100	Exoenzymes regulatory protein aepA precursor	bi	1	1219	fig|630.2.peg.1219	98.61	Exoenzymes regulatory protein aepA precursor
1111	206	fig|930944.3.peg.112	Transcriptional regulator, TetR family	bi	4	1917	fig|118272.4.peg.1917	100	probable regulatory protein STY1490	bi	9	3195	fig|34051.6.peg.3195	100	Transcriptional regulator, TetR family	bi	10	394	fig|34051.7.peg.394	100	Transcriptional regulator, TetR family	bi	1	1220	fig|630.2.peg.1220	98.47	probable regulatory protein STY1490
1121	508	fig|930944.3.peg.113	Methyl viologen resistance protein smvA	bi	4	1918	fig|118272.4.peg.1918	99.8	Putative transport protein	bi	9	3196	fig|34051.6.peg.3196	100	Methyl viologen resistance protein smvA	bi	10	395	fig|34051.7.peg.395	100	Methyl viologen resistance protein smvA	bi	1	1221	fig|630.2.peg.1221	98.97	Methyl viologen resistance protein smvA
1131	355	fig|930944.3.peg.114	ABC-type transport system involved in resistance to organic solvents, permease component USSDB6A	bi	4	1919	fig|118272.4.peg.1919	99.72	COG0767: ABC-type transport system involved in resistance to organic solvents, permease component	bi	9	3197	fig|34051.6.peg.3197	100	ABC-type transport system involved in resistance to organic solvents, permease component USSDB6A	bi	10	396	fig|34051.7.peg.396	100	ABC-type transport system involved in resistance to organic solvents, permease component USSDB6A	bi	1	1222	fig|630.2.peg.1222	99.44	TOLUENE TOLERANCE PROTEIN TTG2B
1141	269	fig|930944.3.peg.115	ABC transporter ATP-binding protein USSDB6B	bi	4	1920	fig|118272.4.peg.1920	99.63	COG1127: ABC-type transport system involved in resistance to organic solvents, ATPase component	bi	9	3198	fig|34051.6.peg.3198	100	ABC transporter ATP-binding protein USSDB6B	bi	10	397	fig|34051.7.peg.397	100	ABC transporter ATP-binding protein USSDB6B	bi	1	1223	fig|630.2.peg.1223	98.86	ABC transporter ATP-binding protein
1151	314	fig|930944.3.peg.116	ABC-type transport system involved in resistance to organic solvents, periplasmic component USSDB6C	bi	4	1921	fig|118272.4.peg.1921	100	TOLUENE TOLERANCE PROTEIN TTG2C	bi	9	3199	fig|34051.6.peg.3199	100	ABC-type transport system involved in resistance to organic solvents, periplasmic component USSDB6C	bi	10	398	fig|34051.7.peg.398	100	ABC-type transport system involved in resistance to organic solvents, periplasmic component USSDB6C	bi	1	1224	fig|630.2.peg.1224	100	TOLUENE TOLERANCE PROTEIN TTG2C
1161	212	fig|930944.3.peg.117	Membrane lipoprotein lipid attachment site containing protein USSDB6D	bi	4	1922	fig|118272.4.peg.1922	99.53	membrane lipoprotein lipid attachment site containing protein	bi	9	3200	fig|34051.6.peg.3200	100	Membrane lipoprotein lipid attachment site containing protein USSDB6D	bi	10	399	fig|34051.7.peg.399	100	Membrane lipoprotein lipid attachment site containing protein USSDB6D	bi	1	1225	fig|630.2.peg.1225	92.42	membrane lipoprotein lipid attachment site containing protein
1171	61	fig|930944.3.peg.118	Transcriptional regulator, MerR family	bi	4	1923	fig|118272.4.peg.1923	100	putative regulatory protein	bi	9	3201	fig|34051.6.peg.3201	100	Transcriptional regulator, MerR family	bi	10	400	fig|34051.7.peg.400	100	Transcriptional regulator, MerR family	bi	1	1226	fig|630.2.peg.1226	98.33	probable regulatory protein YPO2337
1181	164	fig|930944.3.peg.119	Putative exported protein precursor	bi	4	1924	fig|118272.4.peg.1924	100	Putative exported protein precursor	bi	9	3202	fig|34051.6.peg.3202	100	Putative exported protein precursor	bi	10	401	fig|34051.7.peg.401	100	Putative exported protein precursor	bi	1	1227	fig|630.2.peg.1227	94.16	Putative exported protein precursor
1191	163	fig|930944.3.peg.120	Cytochrome B561	bi	4	1925	fig|118272.4.peg.1925	100	Cytochrome B561	bi	9	3203	fig|34051.6.peg.3203	100	Cytochrome B561	bi	10	402	fig|34051.7.peg.402	100	Cytochrome B561	bi	1	1228	fig|630.2.peg.1228	98.11	Cytochrome b561
1201	72	fig|930944.3.peg.121	Protein yceI precursor	uni	4	1926	fig|118272.4.peg.1926	86.57	Protein yceI precursor	uni	9	3204	fig|34051.6.peg.3204	89.55	Protein yceI precursor	uni	10	403	fig|34051.7.peg.403	89.55	Protein yceI precursor	uni	1	1229	fig|630.2.peg.1229	88.06	Protein yceI precursor
1211	122	fig|930944.3.peg.122	Protein yceI precursor	bi	4	1926	fig|118272.4.peg.1926	98.35	Protein yceI precursor	bi	9	3204	fig|34051.6.peg.3204	99.17	Protein yceI precursor	bi	10	403	fig|34051.7.peg.403	99.17	Protein yceI precursor	bi	1	1229	fig|630.2.peg.1229	98.35	Protein yceI precursor
1221	344	fig|930944.3.peg.123	AscBF operon repressor	bi	4	1927	fig|118272.4.peg.1927	99.71	AscBF operon repressor	bi	9	3205	fig|34051.6.peg.3205	100	AscBF operon repressor	bi	10	404	fig|34051.7.peg.404	100	AscBF operon repressor	bi	1	1230	fig|630.2.peg.1230	98.25	AscBF operon repressor
1231	486	fig|930944.3.peg.124	PTS system, arbutin-, cellobiose-, and salicin-specific IIBC component (EC 2.7.1.69)	bi	4	1928	fig|118272.4.peg.1928	100	PTS system, arbutin-, cellobiose-, and salicin-specific IIBC component (EC 2.7.1.69)	bi	9	3206	fig|34051.6.peg.3206	100	PTS system, arbutin-, cellobiose-, and salicin-specific IIBC component (EC 2.7.1.69)	bi	10	405	fig|34051.7.peg.405	100	PTS system, arbutin-, cellobiose-, and salicin-specific IIBC component (EC 2.7.1.69)	bi	1	1231	fig|630.2.peg.1231	99.18	PTS system, arbutin-, cellobiose-, and salicin-specific IIBC component (EC 2.7.1.69)
1241	477	fig|930944.3.peg.125	6-phospho-beta-glucosidase ascB (EC 3.2.1.86)	bi	4	1929	fig|118272.4.peg.1929	99.79	6-phospho-beta-glucosidase ascB (EC 3.2.1.86)	bi	9	3207	fig|34051.6.peg.3207	100	6-phospho-beta-glucosidase ascB (EC 3.2.1.86)	bi	10	406	fig|34051.7.peg.406	100	6-phospho-beta-glucosidase ascB (EC 3.2.1.86)	bi	1	1232	fig|630.2.peg.1232	97.9	6-phospho-beta-glucosidase ascB (EC 3.2.1.86)
1251	104	fig|930944.3.peg.126	hypothetical protein	bi	4	1930	fig|118272.4.peg.1930	100	hypothetical protein	bi	9	3208	fig|34051.6.peg.3208	100	hypothetical protein	bi	10	407	fig|34051.7.peg.407	100	hypothetical protein	bi	1	1233	fig|630.2.peg.1233	100	hypothetical protein
1261	209	fig|930944.3.peg.127	Transcriptional regulator, PadR family	bi	4	1931	fig|118272.4.peg.1931	94.52	hypothetical protein	bi	9	3209	fig|34051.6.peg.3209	100	Transcriptional regulator, PadR family	bi	10	408	fig|34051.7.peg.408	100	Transcriptional regulator, PadR family	bi	1	1234	fig|630.2.peg.1234	91.78	Transcriptional regulator, PadR family
1271	113	fig|930944.3.peg.128	Alkylphosphonate utilization operon protein PhnA	bi	4	1932	fig|118272.4.peg.1932	99.11	Alkylphosphonate utilization operon protein PhnA	bi	9	3210	fig|34051.6.peg.3210	100	Alkylphosphonate utilization operon protein PhnA	bi	10	409	fig|34051.7.peg.409	100	Alkylphosphonate utilization operon protein PhnA	bi	1	1235	fig|630.2.peg.1235	99.11	Alkylphosphonate utilization operon protein PhnA
1281	43	fig|930944.3.peg.129	hypothetical protein	bi	4	1933	fig|118272.4.peg.1933	97.62	hypothetical protein	bi	9	3212	fig|34051.6.peg.3212	100	hypothetical protein	bi	10	411	fig|34051.7.peg.411	100	hypothetical protein	bi	1	1236	fig|630.2.peg.1236	86.11	Prophage P4 integrase
1291	304	fig|930944.3.peg.130	Putative transport	bi	4	1945	fig|118272.4.peg.1945	100	Putative transport	bi	9	3213	fig|34051.6.peg.3213	100	Putative transport	bi	10	412	fig|34051.7.peg.412	100	Putative transport	bi	1	1237	fig|630.2.peg.1237	99	Putative transport
1301	209	fig|930944.3.peg.131	ABC transporter involved in cytochrome c biogenesis, ATPase component CcmA	bi	4	1987	fig|118272.4.peg.1987	100	ABC transporter involved in cytochrome c biogenesis, ATPase component CcmA	bi	9	3214	fig|34051.6.peg.3214	100	ABC transporter involved in cytochrome c biogenesis, ATPase component CcmA	bi	10	413	fig|34051.7.peg.413	100	ABC transporter involved in cytochrome c biogenesis, ATPase component CcmA	bi	1	1238	fig|630.2.peg.1238	98.56	ABC transporter involved in cytochrome c biogenesis, ATPase component CcmA
1311	220	fig|930944.3.peg.132	ABC transporter involved in cytochrome c biogenesis, CcmB subunit	bi	4	1988	fig|118272.4.peg.1988	99.54	ABC transporter involved in cytochrome c biogenesis, CcmB subunit	bi	9	3215	fig|34051.6.peg.3215	100	ABC transporter involved in cytochrome c biogenesis, CcmB subunit	bi	10	414	fig|34051.7.peg.414	100	ABC transporter involved in cytochrome c biogenesis, CcmB subunit	bi	1	1239	fig|630.2.peg.1239	99.09	ABC transporter involved in cytochrome c biogenesis, CcmB subunit
1321	41	fig|930944.3.peg.133	hypothetical protein	bi	4	1989	fig|118272.4.peg.1989	100	hypothetical protein	bi	9	3216	fig|34051.6.peg.3216	100	hypothetical protein	bi	10	415	fig|34051.7.peg.415	100	hypothetical protein	-				0
1331	246	fig|930944.3.peg.134	Cytochrome c-type biogenesis protein CcmC, putative heme lyase for CcmE	bi	4	1990	fig|118272.4.peg.1990	100	Cytochrome c-type biogenesis protein CcmC, putative heme lyase for CcmE	bi	9	3217	fig|34051.6.peg.3217	100	Cytochrome c-type biogenesis protein CcmC, putative heme lyase for CcmE	bi	10	416	fig|34051.7.peg.416	100	Cytochrome c-type biogenesis protein CcmC, putative heme lyase for CcmE	bi	1	1240	fig|630.2.peg.1240	99.59	Cytochrome c-type biogenesis protein CcmC, putative heme lyase for CcmE
1341	83	fig|930944.3.peg.135	Cytochrome c-type biogenesis protein CcmD, interacts with CcmCE	bi	4	1991	fig|118272.4.peg.1991	100	Cytochrome c-type biogenesis protein CcmD, interacts with CcmCE	bi	9	3218	fig|34051.6.peg.3218	100	Cytochrome c-type biogenesis protein CcmD, interacts with CcmCE	bi	10	417	fig|34051.7.peg.417	100	Cytochrome c-type biogenesis protein CcmD, interacts with CcmCE	bi	1	1241	fig|630.2.peg.1241	97.53	Cytochrome c-type biogenesis protein CcmD, interacts with CcmCE
1351	165	fig|930944.3.peg.136	Cytochrome c-type biogenesis protein CcmE, heme chaperone	bi	4	1992	fig|118272.4.peg.1992	100	Cytochrome c-type biogenesis protein CcmE, heme chaperone	bi	9	3219	fig|34051.6.peg.3219	100	Cytochrome c-type biogenesis protein CcmE, heme chaperone	bi	10	419	fig|34051.7.peg.419	100	Cytochrome c-type biogenesis protein CcmE, heme chaperone	bi	1	1242	fig|630.2.peg.1242	100	Cytochrome c-type biogenesis protein CcmE, heme chaperone
1361	656	fig|930944.3.peg.137	Cytochrome c heme lyase subunit CcmF	bi	4	1993	fig|118272.4.peg.1993	100	Cytochrome c heme lyase subunit CcmF	bi	9	3220	fig|34051.6.peg.3220	100	Cytochrome c heme lyase subunit CcmF	bi	10	420	fig|34051.7.peg.420	100	Cytochrome c heme lyase subunit CcmF	bi	1	1243	fig|630.2.peg.1243	100	Cytochrome c heme lyase subunit CcmF
1371	189	fig|930944.3.peg.138	Cytochrome c-type biogenesis protein CcmG/DsbE, thiol:disulfide oxidoreductase	bi	4	1995	fig|118272.4.peg.1995	100	Cytochrome c-type biogenesis protein CcmG/DsbE, thiol:disulfide oxidoreductase	bi	9	3221	fig|34051.6.peg.3221	100	Cytochrome c-type biogenesis protein CcmG/DsbE, thiol:disulfide oxidoreductase	bi	10	421	fig|34051.7.peg.421	100	Cytochrome c-type biogenesis protein CcmG/DsbE, thiol:disulfide oxidoreductase	bi	1	1244	fig|630.2.peg.1244	99.47	Cytochrome c-type biogenesis protein CcmG/DsbE, thiol:disulfide oxidoreductase
1381	169	fig|930944.3.peg.139	Cytochrome c heme lyase subunit CcmL	bi	4	1996	fig|118272.4.peg.1996	100	Cytochrome c heme lyase subunit CcmL	bi	9	3222	fig|34051.6.peg.3222	100	Cytochrome c heme lyase subunit CcmL	bi	10	422	fig|34051.7.peg.422	100	Cytochrome c heme lyase subunit CcmL	bi	1	1245	fig|630.2.peg.1245	97.62	Cytochrome c heme lyase subunit CcmL
1391	407	fig|930944.3.peg.140	Cytochrome c heme lyase subunit CcmH	bi	4	1997	fig|118272.4.peg.1997	99.75	Cytochrome c heme lyase subunit CcmH	bi	9	3223	fig|34051.6.peg.3223	100	Cytochrome c heme lyase subunit CcmH	bi	10	423	fig|34051.7.peg.423	100	Cytochrome c heme lyase subunit CcmH	bi	1	1246	fig|630.2.peg.1246	97.78	Cytochrome c heme lyase subunit CcmH
1401	259	fig|930944.3.peg.141	Lipoprotein	bi	4	1998	fig|118272.4.peg.1998	100	Lipoprotein	bi	9	3224	fig|34051.6.peg.3224	100	Lipoprotein	bi	10	424	fig|34051.7.peg.424	100	Lipoprotein	bi	1	1247	fig|630.2.peg.1247	99.61	Lipoprotein
1411	424	fig|930944.3.peg.142	Long-chain fatty acid transport protein	bi	4	1999	fig|118272.4.peg.1999	100	Long-chain fatty acid transport protein	bi	9	3225	fig|34051.6.peg.3225	100	Long-chain fatty acid transport protein	bi	10	425	fig|34051.7.peg.425	100	Long-chain fatty acid transport protein	bi	1	1250	fig|630.2.peg.1250	96.46	Long-chain fatty acid transport protein
1421	75	fig|930944.3.peg.143	hypothetical protein	bi	4	2000	fig|118272.4.peg.2000	100	hypothetical protein	bi	9	3226	fig|34051.6.peg.3226	100	hypothetical protein	bi	10	426	fig|34051.7.peg.426	100	hypothetical protein	bi	1	1251	fig|630.2.peg.1251	98.65	C4-dicarboxylate transport protein homolog b2343
1431	437	fig|930944.3.peg.144	3-ketoacyl-CoA thiolase (EC 2.3.1.16) @ Acetyl-CoA acetyltransferase (EC 2.3.1.9)	bi	4	2001	fig|118272.4.peg.2001	99.54	3-ketoacyl-CoA thiolase (EC 2.3.1.16) @ Acetyl-CoA acetyltransferase (EC 2.3.1.9)	bi	9	3227	fig|34051.6.peg.3227	99.77	3-ketoacyl-CoA thiolase (EC 2.3.1.16) @ Acetyl-CoA acetyltransferase (EC 2.3.1.9)	bi	10	427	fig|34051.7.peg.427	99.77	3-ketoacyl-CoA thiolase (EC 2.3.1.16) @ Acetyl-CoA acetyltransferase (EC 2.3.1.9)	bi	1	1252	fig|630.2.peg.1252	98.85	3-ketoacyl-CoA thiolase (EC 2.3.1.16) @ Acetyl-CoA acetyltransferase (EC 2.3.1.9)
1441	746	fig|930944.3.peg.145	Enoyl-CoA hydratase (EC 4.2.1.17) / Delta(3)-cis-delta(2)-trans-enoyl-CoA isomerase (EC 5.3.3.8) / 3-hydroxyacyl-CoA dehydrogenase (EC 1.1.1.35) / 3-hydroxybutyryl-CoA epimerase (EC 5.1.2.3)	bi	4	2002	fig|118272.4.peg.2002	99.46	COG1250: 3-hydroxyacyl-CoA dehydrogenase	bi	9	3228	fig|34051.6.peg.3228	100	Enoyl-CoA hydratase (EC 4.2.1.17) / Delta(3)-cis-delta(2)-trans-enoyl-CoA isomerase (EC 5.3.3.8) / 3-hydroxyacyl-CoA dehydrogenase (EC 1.1.1.35) / 3-hydroxybutyryl-CoA epimerase (EC 5.1.2.3)	bi	10	428	fig|34051.7.peg.428	100	Enoyl-CoA hydratase (EC 4.2.1.17) / Delta(3)-cis-delta(2)-trans-enoyl-CoA isomerase (EC 5.3.3.8) / 3-hydroxyacyl-CoA dehydrogenase (EC 1.1.1.35) / 3-hydroxybutyryl-CoA epimerase (EC 5.1.2.3)	bi	1	1253	fig|630.2.peg.1253	97.45	Enoyl-CoA hydratase (EC 4.2.1.17) / Delta(3)-cis-delta(2)-trans-enoyl-CoA isomerase (EC 5.3.3.8) / 3-hydroxyacyl-CoA dehydrogenase (EC 1.1.1.35) / 3-hydroxybutyryl-CoA epimerase (EC 5.1.2.3)
1451	164	fig|930944.3.peg.146	Phosphohistidine phosphatase SixA	bi	4	2003	fig|118272.4.peg.2003	100	Phosphohistidine phosphatase SixA	bi	9	3229	fig|34051.6.peg.3229	100	Phosphohistidine phosphatase SixA	bi	10	429	fig|34051.7.peg.429	100	Phosphohistidine phosphatase SixA	bi	1	1254	fig|630.2.peg.1254	100	Phosphohistidine phosphatase sixA (EC 3.1.3.-)
1461	177	fig|930944.3.peg.147	FIG001674: hypothetical protein	bi	4	2066	fig|118272.4.peg.2066	100	FIG001674: hypothetical protein	bi	9	3230	fig|34051.6.peg.3230	100	FIG001674: hypothetical protein	bi	10	430	fig|34051.7.peg.430	100	FIG001674: hypothetical protein	bi	1	1255	fig|630.2.peg.1255	98.86	hypothetical protein
1471	311	fig|930944.3.peg.148	Ribosomal protein L3 methyltransferase	bi	4	2067	fig|118272.4.peg.2067	100	Ribosomal protein L3 methyltransferase	bi	9	3231	fig|34051.6.peg.3231	100	Ribosomal protein L3 methyltransferase	bi	10	431	fig|34051.7.peg.431	99.68	Ribosomal protein L3 methyltransferase	bi	1	1256	fig|630.2.peg.1256	99.68	Putative adenine-specific methylase
1481	362	fig|930944.3.peg.149	Chorismate synthase (EC 4.2.3.5)	bi	4	2068	fig|118272.4.peg.2068	100	Chorismate synthase (EC 4.2.3.5) # AroG	bi	9	3232	fig|34051.6.peg.3232	100	Chorismate synthase (EC 4.2.3.5)	bi	10	432	fig|34051.7.peg.432	100	Chorismate synthase (EC 4.2.3.5)	bi	1	1257	fig|630.2.peg.1257	99.72	Chorismate synthase (EC 4.2.3.5) # AroG
1491	276	fig|930944.3.peg.150	Murein endopeptidase	bi	4	2069	fig|118272.4.peg.2069	100	Murein endopeptidase	bi	9	3233	fig|34051.6.peg.3233	100	Murein endopeptidase	bi	10	433	fig|34051.7.peg.433	100	Murein endopeptidase	bi	1	1258	fig|630.2.peg.1258	99.27	Murein endopeptidase
1501	269	fig|930944.3.peg.151	Putative membrane protein YfcA	bi	4	2070	fig|118272.4.peg.2070	100	Putative membrane protein	bi	9	3234	fig|34051.6.peg.3234	100	Putative membrane protein YfcA	bi	10	434	fig|34051.7.peg.434	100	Putative membrane protein YfcA	bi	1	1259	fig|630.2.peg.1259	99.63	Membrane protein, putative
1511	181	fig|930944.3.peg.152	Putative transporting ATPase	bi	4	2122	fig|118272.4.peg.2122	99.44	Putative transporting ATPase	bi	9	3236	fig|34051.6.peg.3236	100	Putative transporting ATPase	bi	10	436	fig|34051.7.peg.436	100	Putative transporting ATPase	bi	1	1260	fig|630.2.peg.1260	95	Putative transporting ATPase
1521	94	fig|930944.3.peg.153	hypothetical protein	bi	4	2123	fig|118272.4.peg.2123	100	hypothetical protein	bi	9	3237	fig|34051.6.peg.3237	100	hypothetical protein	bi	10	437	fig|34051.7.peg.437	100	hypothetical protein	bi	1	1261	fig|630.2.peg.1261	95.51	hypothetical protein
1531	688	fig|930944.3.peg.154	5-methylaminomethyl-2-thiouridine-forming enzyme mnmC	bi	4	2124	fig|118272.4.peg.2124	100	5-methylaminomethyl-2-thiouridine-forming enzyme mnmC	bi	9	3238	fig|34051.6.peg.3238	100	5-methylaminomethyl-2-thiouridine-forming enzyme mnmC	bi	10	438	fig|34051.7.peg.438	100	5-methylaminomethyl-2-thiouridine-forming enzyme mnmC	bi	1	1262	fig|630.2.peg.1262	95.04	5-methylaminomethyl-2-thiouridine-forming enzyme mnmC
1541	408	fig|930944.3.peg.155	3-oxoacyl-[acyl-carrier-protein] synthase, KASI (EC 2.3.1.41)	bi	4	2125	fig|118272.4.peg.2125	100	3-oxoacyl-[acyl-carrier-protein] synthase, KASI (EC 2.3.1.41)	bi	9	3239	fig|34051.6.peg.3239	100	3-oxoacyl-[acyl-carrier-protein] synthase, KASI (EC 2.3.1.41)	bi	10	439	fig|34051.7.peg.439	100	3-oxoacyl-[acyl-carrier-protein] synthase, KASI (EC 2.3.1.41)	bi	1	1263	fig|630.2.peg.1263	97.3	3-oxoacyl-[acyl-carrier-protein] synthase, KASI (EC 2.3.1.41)
1551	261	fig|930944.3.peg.156	hypothetical protein	uni	4	2126	fig|118272.4.peg.2126	99.61	hypothetical protein	bi	9	3240	fig|34051.6.peg.3240	96.55	hypothetical protein	bi	10	440	fig|34051.7.peg.440	100	hypothetical protein	uni	1	1264	fig|630.2.peg.1264	96.91	Sensory box/GGDEF family protein
1561	74	fig|930944.3.peg.157	hypothetical protein	bi	4	2126	fig|118272.4.peg.2126	100	hypothetical protein	bi	9	3241	fig|34051.6.peg.3241	100	hypothetical protein	uni	10	440	fig|34051.7.peg.440	100	hypothetical protein	bi	1	1264	fig|630.2.peg.1264	97.26	Sensory box/GGDEF family protein
1571	233	fig|930944.3.peg.158	Aspartate racemase (EC 5.1.1.13)	bi	4	2127	fig|118272.4.peg.2127	100	Putative aspartate/glutamate racemase (EC 5.1.1.13)	bi	9	3242	fig|34051.6.peg.3242	100	Aspartate racemase (EC 5.1.1.13)	bi	10	441	fig|34051.7.peg.441	100	Aspartate racemase (EC 5.1.1.13)	bi	1	1265	fig|630.2.peg.1265	96.98	Aspartate racemase (EC 5.1.1.13)
1581	465	fig|930944.3.peg.159	Maltoporin (maltose/maltodextrin high-affinity receptor, phage lambda receptor protein)	bi	4	2128	fig|118272.4.peg.2128	100	Maltoporin (maltose/maltodextrin high-affinity receptor, phage lambda receptor protein)	bi	9	3243	fig|34051.6.peg.3243	100	Maltoporin (maltose/maltodextrin high-affinity receptor, phage lambda receptor protein)	bi	10	442	fig|34051.7.peg.442	100	Maltoporin (maltose/maltodextrin high-affinity receptor, phage lambda receptor protein)	bi	1	1266	fig|630.2.peg.1266	98.92	Maltoporin (maltose/maltodextrin high-affinity receptor, phage lambda receptor protein)
1591	101	fig|930944.3.peg.160	PTS system, cellobiose-specific IIA component (EC 2.7.1.69)	bi	4	2129	fig|118272.4.peg.2129	100	PTS system, cellobiose-specific IIA component (EC 2.7.1.69)	bi	9	3244	fig|34051.6.peg.3244	100	PTS system, cellobiose-specific IIA component (EC 2.7.1.69)	bi	10	443	fig|34051.7.peg.443	100	PTS system, cellobiose-specific IIA component (EC 2.7.1.69)	bi	1	1267	fig|630.2.peg.1267	99	PTS system, diacetylchitobiose-specific IIA component (EC 2.7.1.69)
1601	461	fig|930944.3.peg.161	Beta-glucosidase (EC 3.2.1.21)	bi	4	2130	fig|118272.4.peg.2130	100	Beta-glucosidase (EC 3.2.1.21)	bi	9	3245	fig|34051.6.peg.3245	100	Beta-glucosidase (EC 3.2.1.21)	bi	10	444	fig|34051.7.peg.444	100	Beta-glucosidase (EC 3.2.1.21)	bi	1	1268	fig|630.2.peg.1268	98.26	Beta-glucosidase (EC 3.2.1.21)
1611	444	fig|930944.3.peg.162	putative PTS system protein	bi	4	2131	fig|118272.4.peg.2131	100	PTS system, cellobiose-specific IIC component (EC 2.7.1.69)	bi	9	3246	fig|34051.6.peg.3246	100	PTS system, cellobiose-specific IIC component (EC 2.7.1.69)	bi	10	445	fig|34051.7.peg.445	100	PTS system, cellobiose-specific IIC component (EC 2.7.1.69)	bi	1	1269	fig|630.2.peg.1269	99.77	PTS system, cellobiose-specific IIC component (EC 2.7.1.69)
1621	105	fig|930944.3.peg.163	PTS system, cellobiose-specific IIB component (EC 2.7.1.69)	bi	4	2132	fig|118272.4.peg.2132	100	PTS system, cellobiose-specific IIB component (EC 2.7.1.69)	bi	9	3248	fig|34051.6.peg.3248	100	PTS system, cellobiose-specific IIB component (EC 2.7.1.69)	bi	10	446	fig|34051.7.peg.446	100	PTS system, cellobiose-specific IIB component (EC 2.7.1.69)	bi	1	1270	fig|630.2.peg.1270	100	PTS system, cellobiose-specific IIB component (EC 2.7.1.69)
1631	319	fig|930944.3.peg.164	Catabolite control protein A	bi	4	2133	fig|118272.4.peg.2133	99.69	regulatory protein, LacI	bi	9	3249	fig|34051.6.peg.3249	100	Catabolite control protein A	bi	10	447	fig|34051.7.peg.447	100	Catabolite control protein A	bi	1	1271	fig|630.2.peg.1271	99.37	Catabolite control protein A
1641	434	fig|930944.3.peg.165	Glucose-1-phosphatase precursor (EC 3.1.3.10)	bi	4	2134	fig|118272.4.peg.2134	100	Glucose-1-phosphatase precursor (EC 3.1.3.10)	bi	9	3250	fig|34051.6.peg.3250	100	Glucose-1-phosphatase precursor (EC 3.1.3.10)	bi	10	448	fig|34051.7.peg.448	100	Glucose-1-phosphatase precursor (EC 3.1.3.10)	bi	1	1272	fig|630.2.peg.1272	98.15	Glucose-1-phosphatase precursor (EC 3.1.3.10)
1651	360	fig|930944.3.peg.166	Arsenical pump membrane protein	bi	4	2135	fig|118272.4.peg.2135	98.61	Arsenical pump membrane protein	bi	9	3251	fig|34051.6.peg.3251	100	Arsenical pump membrane protein	bi	10	449	fig|34051.7.peg.449	100	Arsenical pump membrane protein	bi	1	1273	fig|630.2.peg.1273	96.94	Arsenical pump membrane protein
1661	346	fig|930944.3.peg.167	Putative flagellar assembly regulatory protein, Flk	bi	4	2136	fig|118272.4.peg.2136	99.71	Putative flagellar assembly regulatory protein, Flk	bi	9	3252	fig|34051.6.peg.3252	100	Putative flagellar assembly regulatory protein, Flk	bi	10	450	fig|34051.7.peg.450	100	Putative flagellar assembly regulatory protein, Flk	bi	1	1274	fig|630.2.peg.1274	98.84	Cell division protein
1671	39	fig|930944.3.peg.168	hypothetical protein	bi	4	2137	fig|118272.4.peg.2137	100	hypothetical protein	bi	9	3253	fig|34051.6.peg.3253	100	hypothetical protein	bi	10	451	fig|34051.7.peg.451	100	hypothetical protein	-				0
1681	96	fig|930944.3.peg.169	Suppression of copper sensitivity: putative copper binding protein ScsA	bi	4	2138	fig|118272.4.peg.2138	100	Suppression of copper sensitivity: putative copper binding protein ScsA	bi	9	3254	fig|34051.6.peg.3254	100	Suppression of copper sensitivity: putative copper binding protein ScsA	bi	10	452	fig|34051.7.peg.452	100	Suppression of copper sensitivity: putative copper binding protein ScsA	bi	1	1275	fig|630.2.peg.1275	94.79	Suppression of copper sensitivity: putative copper binding protein ScsA
1691	687	fig|930944.3.peg.170	Membrane protein, suppressor for copper-sensitivity ScsB	bi	4	2139	fig|118272.4.peg.2139	99.71	Membrane protein, suppressor for copper-sensitivity ScsB	bi	9	3255	fig|34051.6.peg.3255	100	Membrane protein, suppressor for copper-sensitivity ScsB	bi	10	453	fig|34051.7.peg.453	100	Membrane protein, suppressor for copper-sensitivity ScsB	bi	1	1276	fig|630.2.peg.1276	97.08	Membrane protein, suppressor for copper-sensitivity ScsB
1701	242	fig|930944.3.peg.171	Secreted protein, suppressor for copper-sensitivity ScsC	bi	4	2140	fig|118272.4.peg.2140	100	Secreted protein, suppressor for copper-sensitivity ScsC	bi	9	3256	fig|34051.6.peg.3256	100	Secreted protein, suppressor for copper-sensitivity ScsC	bi	10	454	fig|34051.7.peg.454	100	Secreted protein, suppressor for copper-sensitivity ScsC	bi	1	1277	fig|630.2.peg.1277	97.93	Secreted protein, suppressor for copper-sensitivity ScsC
1711	167	fig|930944.3.peg.172	Membrane protein, suppressor for copper-sensitivity ScsD	bi	4	2141	fig|118272.4.peg.2141	100	Membrane protein, suppressor for copper-sensitivity ScsD	bi	9	3257	fig|34051.6.peg.3257	100	Membrane protein, suppressor for copper-sensitivity ScsD	bi	10	455	fig|34051.7.peg.455	100	Membrane protein, suppressor for copper-sensitivity ScsD	bi	1	1278	fig|630.2.peg.1278	97.42	Membrane protein, suppressor for copper-sensitivity ScsD
1721	486	fig|930944.3.peg.173	Transcriptional regulator, GntR family domain / Aspartate aminotransferase (EC 2.6.1.1)	bi	4	2142	fig|118272.4.peg.2142	99.79	Transcriptional regulator, GntR family / Aspartate aminotransferase (EC 2.6.1.1)	bi	9	3258	fig|34051.6.peg.3258	100	Transcriptional regulator, GntR family domain / Aspartate aminotransferase (EC 2.6.1.1)	bi	10	456	fig|34051.7.peg.456	100	Transcriptional regulator, GntR family domain / Aspartate aminotransferase (EC 2.6.1.1)	bi	1	1279	fig|630.2.peg.1279	98.56	Transcriptional regulator, GntR family / Aspartate aminotransferase (EC 2.6.1.1)
1731	348	fig|930944.3.peg.174	Permease of the drug/metabolite transporter (DMT) superfamily	bi	4	2143	fig|118272.4.peg.2143	100	Transporter, Drug/Metabolite Exporter family	bi	9	3259	fig|34051.6.peg.3259	100	Permease of the drug/metabolite transporter (DMT) superfamily	bi	10	457	fig|34051.7.peg.457	100	Permease of the drug/metabolite transporter (DMT) superfamily	bi	1	1280	fig|630.2.peg.1280	99.42	Transporter, Drug/Metabolite Exporter family
1741	296	fig|930944.3.peg.175	Permease of the drug/metabolite transporter (DMT) superfamily	bi	4	2144	fig|118272.4.peg.2144	100	Putative membrane protein	bi	9	3260	fig|34051.6.peg.3260	100	Permease of the drug/metabolite transporter (DMT) superfamily	bi	10	458	fig|34051.7.peg.458	99.66	Permease of the drug/metabolite transporter (DMT) superfamily	bi	1	1281	fig|630.2.peg.1281	99.66	Transporter, Drug/Metabolite Exporter family
1751	263	fig|930944.3.peg.176	Transcriptional regulator, AraC family	bi	4	2145	fig|118272.4.peg.2145	100	Transcriptional regulator, AraC family	bi	9	3261	fig|34051.6.peg.3261	100	Transcriptional regulator, AraC family	bi	10	459	fig|34051.7.peg.459	100	Transcriptional regulator, AraC family	bi	1	1282	fig|630.2.peg.1282	97.71	Transcriptional regulator, AraC family
1761	376	fig|930944.3.peg.177	Erythronate-4-phosphate dehydrogenase (EC 1.1.1.290)	bi	4	2146	fig|118272.4.peg.2146	99.73	Erythronate-4-phosphate dehydrogenase (EC 1.1.1.290)	bi	9	3262	fig|34051.6.peg.3262	100	Erythronate-4-phosphate dehydrogenase (EC 1.1.1.290)	bi	10	460	fig|34051.7.peg.460	100	Erythronate-4-phosphate dehydrogenase (EC 1.1.1.290)	bi	1	1283	fig|630.2.peg.1283	98.67	Erythronate-4-phosphate dehydrogenase (EC 1.1.1.290)
1771	353	fig|930944.3.peg.178	Aspartate-semialdehyde dehydrogenase (EC 1.2.1.11)	bi	4	2147	fig|118272.4.peg.2147	100	Aspartate-semialdehyde dehydrogenase (EC 1.2.1.11)	bi	9	3263	fig|34051.6.peg.3263	100	Aspartate-semialdehyde dehydrogenase (EC 1.2.1.11)	bi	10	461	fig|34051.7.peg.461	100	Aspartate-semialdehyde dehydrogenase (EC 1.2.1.11)	bi	1	1285	fig|630.2.peg.1285	99.1	Aspartate-semialdehyde dehydrogenase (EC 1.2.1.11) homolog
1781	281	fig|930944.3.peg.179	tRNA pseudouridine synthase A (EC 4.2.1.70)	bi	4	2148	fig|118272.4.peg.2148	100	tRNA pseudouridine synthase A (EC 4.2.1.70)	bi	9	3264	fig|34051.6.peg.3264	100	tRNA pseudouridine synthase A (EC 4.2.1.70)	bi	10	462	fig|34051.7.peg.462	100	tRNA pseudouridine synthase A (EC 4.2.1.70)	bi	1	1286	fig|630.2.peg.1286	98.57	tRNA pseudouridine synthase A (EC 4.2.1.70)
1791	221	fig|930944.3.peg.180	DedA protein	bi	4	2149	fig|118272.4.peg.2149	100	DedA protein	bi	9	3265	fig|34051.6.peg.3265	99.09	DedA protein	bi	10	463	fig|34051.7.peg.463	100	DedA protein	bi	1	1287	fig|630.2.peg.1287	99.55	DedA protein
1801	304	fig|930944.3.peg.181	Acetyl-coenzyme A carboxyl transferase beta chain (EC 6.4.1.2)	bi	4	2150	fig|118272.4.peg.2150	100	Acetyl-coenzyme A carboxyl transferase beta chain (EC 6.4.1.2)	bi	9	3266	fig|34051.6.peg.3266	100	Acetyl-coenzyme A carboxyl transferase beta chain (EC 6.4.1.2)	bi	10	464	fig|34051.7.peg.464	100	Acetyl-coenzyme A carboxyl transferase beta chain (EC 6.4.1.2)	bi	1	1288	fig|630.2.peg.1288	99.01	Acetyl-coenzyme A carboxyl transferase beta chain (EC 6.4.1.2)
1811	46	fig|930944.3.peg.182	hypothetical protein	-				0		-				0		-				0		-				0
1821	423	fig|930944.3.peg.183	Dihydrofolate synthase (EC 6.3.2.12) / Folylpolyglutamate synthase (EC 6.3.2.17)	bi	4	2151	fig|118272.4.peg.2151	99.76	Dihydrofolate synthase (EC 6.3.2.12) / Folylpolyglutamate synthase (EC 6.3.2.17)	bi	9	3268	fig|34051.6.peg.3268	100	Dihydrofolate synthase (EC 6.3.2.12) / Folylpolyglutamate synthase (EC 6.3.2.17)	bi	10	466	fig|34051.7.peg.466	100	Dihydrofolate synthase (EC 6.3.2.12) / Folylpolyglutamate synthase (EC 6.3.2.17)	bi	1	1289	fig|630.2.peg.1289	99.05	Dihydrofolate synthase (EC 6.3.2.12) / Folylpolyglutamate synthase (EC 6.3.2.17)
1831	240	fig|930944.3.peg.184	DedD protein	bi	4	2152	fig|118272.4.peg.2152	99.58	DedD protein	bi	9	3269	fig|34051.6.peg.3269	100	DedD protein	bi	10	467	fig|34051.7.peg.467	100	DedD protein	bi	1	1290	fig|630.2.peg.1290	98.74	DedD protein
1841	170	fig|930944.3.peg.185	Colicin V production protein	bi	4	2153	fig|118272.4.peg.2153	100	Colicin V production protein	bi	9	3270	fig|34051.6.peg.3270	100	Colicin V production protein	bi	10	468	fig|34051.7.peg.468	100	Colicin V production protein	bi	1	1291	fig|630.2.peg.1291	100	Colicin V production protein
1851	506	fig|930944.3.peg.186	Amidophosphoribosyltransferase (EC 2.4.2.14)	bi	4	2154	fig|118272.4.peg.2154	100	Amidophosphoribosyltransferase (EC 2.4.2.14)	bi	9	3271	fig|34051.6.peg.3271	100	Amidophosphoribosyltransferase (EC 2.4.2.14)	bi	10	469	fig|34051.7.peg.469	100	Amidophosphoribosyltransferase (EC 2.4.2.14)	bi	1	1292	fig|630.2.peg.1292	100	Amidophosphoribosyltransferase (EC 2.4.2.14)
1861	191	fig|930944.3.peg.187	3-polyprenyl-4-hydroxybenzoate carboxy-lyase UbiX (EC 4.1.1.-)	bi	4	2155	fig|118272.4.peg.2155	100	3-polyprenyl-4-hydroxybenzoate carboxy-lyase UbiX (EC 4.1.1.-)	bi	9	3272	fig|34051.6.peg.3272	100	3-polyprenyl-4-hydroxybenzoate carboxy-lyase UbiX (EC 4.1.1.-)	bi	10	470	fig|34051.7.peg.470	100	3-polyprenyl-4-hydroxybenzoate carboxy-lyase UbiX (EC 4.1.1.-)	bi	1	1294	fig|630.2.peg.1294	99.47	3-polyprenyl-4-hydroxybenzoate carboxy-lyase UbiX (EC 4.1.1.-)
1871	261	fig|930944.3.peg.188	Histidine ABC transporter, histidine-binding periplasmic protein precursor HisJ (TC 3.A.1.3.1)	bi	11	4023	fig|118272.4.peg.4023	44	Histidine ABC transporter, histidine-binding periplasmic protein precursor HisJ (TC 3.A.1.3.1)	bi	9	3273	fig|34051.6.peg.3273	100	Histidine ABC transporter, histidine-binding periplasmic protein precursor HisJ (TC 3.A.1.3.1)	bi	10	471	fig|34051.7.peg.471	100	Histidine ABC transporter, histidine-binding periplasmic protein precursor HisJ (TC 3.A.1.3.1)	bi	1	1295	fig|630.2.peg.1295	100	Histidine ABC transporter, histidine-binding periplasmic protein precursor HisJ (TC 3.A.1.3.1)
1881	229	fig|930944.3.peg.189	Histidine ABC transporter, permease protein HisQ (TC 3.A.1.3.1)	bi	4	2156	fig|118272.4.peg.2156	100	Histidine ABC transporter, permease protein HisQ (TC 3.A.1.3.1)	bi	9	3274	fig|34051.6.peg.3274	100	Histidine ABC transporter, permease protein HisQ (TC 3.A.1.3.1)	bi	10	472	fig|34051.7.peg.472	100	Histidine ABC transporter, permease protein HisQ (TC 3.A.1.3.1)	bi	1	1296	fig|630.2.peg.1296	99.56	Histidine ABC transporter, permease protein HisQ (TC 3.A.1.3.1)
1891	239	fig|930944.3.peg.190	Histidine ABC transporter, permease protein HisM (TC 3.A.1.3.1)	bi	4	2157	fig|118272.4.peg.2157	100	Histidine ABC transporter, permease protein HisM (TC 3.A.1.3.1)	bi	9	3275	fig|34051.6.peg.3275	100	Histidine ABC transporter, permease protein HisM (TC 3.A.1.3.1)	bi	10	473	fig|34051.7.peg.473	100	Histidine ABC transporter, permease protein HisM (TC 3.A.1.3.1)	bi	1	1297	fig|630.2.peg.1297	99.58	Histidine ABC transporter, permease protein HisM (TC 3.A.1.3.1)
1901	273	fig|930944.3.peg.191	Histidine ABC transporter, ATP-binding protein HisP (TC 3.A.1.3.1)	bi	4	2158	fig|118272.4.peg.2158	99.63	Histidine ABC transporter, ATP-binding protein HisP (TC 3.A.1.3.1)	bi	9	3276	fig|34051.6.peg.3276	100	Histidine ABC transporter, ATP-binding protein HisP (TC 3.A.1.3.1)	bi	10	474	fig|34051.7.peg.474	100	Histidine ABC transporter, ATP-binding protein HisP (TC 3.A.1.3.1)	bi	1	1298	fig|630.2.peg.1298	98.9	Histidine ABC transporter, ATP-binding protein HisP (TC 3.A.1.3.1)
1911	1628	fig|930944.3.peg.192	hypothetical protein	bi	4	2163	fig|118272.4.peg.2163	99.76	COG2931: RTX toxins and related Ca2+-binding proteins	bi	9	3277	fig|34051.6.peg.3277	100	hypothetical protein	bi	10	475	fig|34051.7.peg.475	100	hypothetical protein	uni	1	1299	fig|630.2.peg.1299	93.83	Leukotoxin
1921	498	fig|930944.3.peg.193	probable calcium binding hemolysin	uni	4	2163	fig|118272.4.peg.2163	99.38	COG2931: RTX toxins and related Ca2+-binding proteins	bi	9	3278	fig|34051.6.peg.3278	100	probable calcium binding hemolysin	bi	10	476	fig|34051.7.peg.476	100	probable calcium binding hemolysin	bi	1	1299	fig|630.2.peg.1299	94.86	Leukotoxin
1931	303	fig|930944.3.peg.194	Cell division inhibitor	bi	4	2164	fig|118272.4.peg.2164	99.67	Cell division inhibitor	bi	9	3279	fig|34051.6.peg.3279	100	Cell division inhibitor	bi	10	477	fig|34051.7.peg.477	100	Cell division inhibitor	bi	1	1300	fig|630.2.peg.1300	98.68	Putative sugar nucleotide epimerase
1941	231	fig|930944.3.peg.195	hypothetical protein	bi	4	2165	fig|118272.4.peg.2165	99.57	hypothetical protein	bi	9	3280	fig|34051.6.peg.3280	100	hypothetical protein	bi	10	478	fig|34051.7.peg.478	100	hypothetical protein	bi	1	1301	fig|630.2.peg.1301	100	hypothetical protein
1951	182	fig|930944.3.peg.196	Phosphodiesterase yfcE (EC 3.1.4.-)	bi	4	2166	fig|118272.4.peg.2166	100	Phosphodiesterase yfcE (EC 3.1.4.-)	bi	9	3281	fig|34051.6.peg.3281	100	Phosphodiesterase yfcE (EC 3.1.4.-)	bi	10	479	fig|34051.7.peg.479	100	Phosphodiesterase yfcE (EC 3.1.4.-)	bi	1	1302	fig|630.2.peg.1302	98.9	probable phosphoesterase
1961	183	fig|930944.3.peg.197	Putative Nudix hydrolase YfcD (EC 3.6.-.-)	bi	4	2167	fig|118272.4.peg.2167	100	Putative Nudix hydrolase YfcD (EC 3.6.-.-)	bi	9	3282	fig|34051.6.peg.3282	100	Putative Nudix hydrolase YfcD (EC 3.6.-.-)	bi	10	480	fig|34051.7.peg.480	100	Putative Nudix hydrolase YfcD (EC 3.6.-.-)	bi	1	1303	fig|630.2.peg.1303	99.45	Putative Nudix hydrolase YfcD (EC 3.6.-.-)
1971	91	fig|930944.3.peg.198	Transposase	uni	6	2826	fig|118272.4.peg.2826	38.82	Transposase	uni	7	1511	fig|34051.6.peg.1511	97.78	Transposase	uni	10	1061	fig|34051.7.peg.1061	94.44	Transposase	uni	1	1139	fig|630.2.peg.1139	96.67	Transposase
1981	264	fig|930944.3.peg.199	Transposase	uni	1	862	fig|118272.4.peg.862	47.71	transposase InsD2 for insertion sequence IS4321L	uni	7	1511	fig|34051.6.peg.1511	99.59	Transposase	uni	10	1061	fig|34051.7.peg.1061	98.78	Transposase	uni	1	1110	fig|630.2.peg.1110	98.78	Transposase
1991	419	fig|930944.3.peg.200	Putative integral membrane protein	bi	4	2168	fig|118272.4.peg.2168	100	Putative integral membrane protein	bi	9	3283	fig|34051.6.peg.3283	100	Putative integral membrane protein	bi	10	481	fig|34051.7.peg.481	100	Putative integral membrane protein	bi	1	1305	fig|630.2.peg.1305	99.76	putative membrane protein
2001	96	fig|930944.3.peg.201	Putative sugar phosphotransferase component II B	bi	4	2169	fig|118272.4.peg.2169	100	Putative sugar phosphotransferase component II B	bi	9	3285	fig|34051.6.peg.3285	100	Putative sugar phosphotransferase component II B	bi	10	482	fig|34051.7.peg.482	100	Putative sugar phosphotransferase component II B	bi	1	1306	fig|630.2.peg.1306	98.95	Putative sugar phosphotransferase component II B
2011	148	fig|930944.3.peg.202	PTS system, IIA component, possible mannitol permease (EC 2.7.1.69)	bi	4	2170	fig|118272.4.peg.2170	100	PTS system, IIA component, possible mannitol permease (EC 2.7.1.69)	bi	9	3286	fig|34051.6.peg.3286	100	PTS system, IIA component, possible mannitol permease (EC 2.7.1.69)	bi	10	484	fig|34051.7.peg.484	100	PTS system, IIA component, possible mannitol permease (EC 2.7.1.69)	bi	1	1307	fig|630.2.peg.1307	99.32	PTS system, IIA component
2021	365	fig|930944.3.peg.203	Transcriptional regulator, LacI family	bi	4	2171	fig|118272.4.peg.2171	99.45	Transcriptional regulator, LacI family	bi	9	3287	fig|34051.6.peg.3287	99.73	Transcriptional regulator, LacI family	bi	10	485	fig|34051.7.peg.485	100	Transcriptional regulator, LacI family	bi	1	1308	fig|630.2.peg.1308	97.95	Transcriptional regulator, LacI family
2031	692	fig|930944.3.peg.204	Phosphate acetyltransferase (EC 2.3.1.8)	bi	4	2172	fig|118272.4.peg.2172	100	Phosphate acetyltransferase (EC 2.3.1.8)	bi	9	3288	fig|34051.6.peg.3288	100	Phosphate acetyltransferase (EC 2.3.1.8)	bi	10	487	fig|34051.7.peg.487	100	Phosphate acetyltransferase (EC 2.3.1.8)	bi	1	1309	fig|630.2.peg.1309	99.86	Phosphate acetyltransferase (EC 2.3.1.8)
2041	39	fig|930944.3.peg.205	hypothetical protein	bi	4	2173	fig|118272.4.peg.2173	100	hypothetical protein	bi	9	3289	fig|34051.6.peg.3289	100	hypothetical protein	bi	10	488	fig|34051.7.peg.488	100	hypothetical protein	-				0
2051	401	fig|930944.3.peg.206	Acetate kinase (EC 2.7.2.1)	bi	4	2174	fig|118272.4.peg.2174	100	Acetate kinase (EC 2.7.2.1)	bi	9	3290	fig|34051.6.peg.3290	100	Acetate kinase (EC 2.7.2.1)	bi	10	489	fig|34051.7.peg.489	100	Acetate kinase (EC 2.7.2.1)	bi	1	1310	fig|630.2.peg.1310	99.75	Acetate kinase (EC 2.7.2.1)
2061	152	fig|930944.3.peg.207	hypothetical protein	bi	4	2175	fig|118272.4.peg.2175	100	hypothetical protein	bi	9	3291	fig|34051.6.peg.3291	100	hypothetical protein	bi	10	490	fig|34051.7.peg.490	100	hypothetical protein	bi	1	1311	fig|630.2.peg.1311	99.34	B2295
2071	165	fig|930944.3.peg.208	UPF0304 protein yfbU	bi	4	2177	fig|118272.4.peg.2177	100	UPF0304 protein yfbU	bi	9	3293	fig|34051.6.peg.3293	100	UPF0304 protein yfbU	bi	10	492	fig|34051.7.peg.492	100	UPF0304 protein yfbU	bi	1	1312	fig|630.2.peg.1312	100	UPF0304 protein yfbU
2081	219	fig|930944.3.peg.209	Putative phosphatase YfbT	bi	4	2178	fig|118272.4.peg.2178	99.54	Putative phosphatase YfbT	bi	9	3294	fig|34051.6.peg.3294	100	Putative phosphatase YfbT	bi	10	493	fig|34051.7.peg.493	100	Putative phosphatase YfbT	bi	1	1313	fig|630.2.peg.1313	97.25	Putative phosphatase YfbT
2091	266	fig|930944.3.peg.210	hypothetical protein	bi	4	2179	fig|118272.4.peg.2179	99.62	hypothetical protein	bi	9	3295	fig|34051.6.peg.3295	100	hypothetical protein	bi	10	494	fig|34051.7.peg.494	100	hypothetical protein	bi	1	1314	fig|630.2.peg.1314	87.02	hypothetical protein
2101	51	fig|930944.3.peg.211	hypothetical protein	-				0		bi	9	3296	fig|34051.6.peg.3296	100	hypothetical protein	bi	10	495	fig|34051.7.peg.495	100	hypothetical protein	-				0
2111	612	fig|930944.3.peg.212	Putative transport protein	bi	4	2180	fig|118272.4.peg.2180	99.83	Putative transport protein	bi	9	3297	fig|34051.6.peg.3297	100	Putative transport protein	bi	10	496	fig|34051.7.peg.496	100	Putative transport protein	bi	1	1315	fig|630.2.peg.1315	99.84	Transporter
2121	198	fig|930944.3.peg.213	Nucleotidase YfbR, HD superfamily	bi	4	1874	fig|118272.4.peg.1874	100	hypothetical protein	bi	9	3298	fig|34051.6.peg.3298	100	Nucleotidase YfbR, HD superfamily	bi	10	497	fig|34051.7.peg.497	100	Nucleotidase YfbR, HD superfamily	bi	1	1316	fig|630.2.peg.1316	98.98	hypothetical protein
2131	405	fig|930944.3.peg.214	Aspartate/tyrosine/aromatic aminotransferase	bi	4	1875	fig|118272.4.peg.1875	100	Aspartate/tyrosine/aromatic aminotransferase	bi	9	3299	fig|34051.6.peg.3299	100	Aspartate/tyrosine/aromatic aminotransferase	bi	10	498	fig|34051.7.peg.498	100	Aspartate/tyrosine/aromatic aminotransferase	bi	1	1318	fig|630.2.peg.1318	98.76	Aspartate/tyrosine/aromatic aminotransferase
2141	311	fig|930944.3.peg.215	LysR family transcriptional regulator lrhA	bi	4	1876	fig|118272.4.peg.1876	100	LysR family transcriptional regulator lrhA	bi	9	3300	fig|34051.6.peg.3300	100	LysR family transcriptional regulator lrhA	bi	10	499	fig|34051.7.peg.499	100	LysR family transcriptional regulator lrhA	bi	1	1319	fig|630.2.peg.1319	98.06	LysR family transcriptional regulator lrhA
2151	164	fig|930944.3.peg.216	NADH ubiquinone oxidoreductase chain A (EC 1.6.5.3)	bi	4	1877	fig|118272.4.peg.1877	100	NADH ubiquinone oxidoreductase chain A (EC 1.6.5.3)	bi	9	3301	fig|34051.6.peg.3301	100	NADH ubiquinone oxidoreductase chain A (EC 1.6.5.3)	bi	10	500	fig|34051.7.peg.500	100	NADH ubiquinone oxidoreductase chain A (EC 1.6.5.3)	bi	1	1320	fig|630.2.peg.1320	96.73	NADH ubiquinone oxidoreductase chain A (EC 1.6.5.3)
2161	226	fig|930944.3.peg.217	NADH-ubiquinone oxidoreductase chain B (EC 1.6.5.3)	bi	4	1878	fig|118272.4.peg.1878	99.11	NADH-ubiquinone oxidoreductase chain B (EC 1.6.5.3)	bi	9	3302	fig|34051.6.peg.3302	99.56	NADH-ubiquinone oxidoreductase chain B (EC 1.6.5.3)	bi	10	501	fig|34051.7.peg.501	99.56	NADH-ubiquinone oxidoreductase chain B (EC 1.6.5.3)	bi	1	1321	fig|630.2.peg.1321	99.11	NADH-ubiquinone oxidoreductase chain B (EC 1.6.5.3)
2171	599	fig|930944.3.peg.218	NADH-ubiquinone oxidoreductase chain C (EC 1.6.5.3) / NADH-ubiquinone oxidoreductase chain D (EC 1.6.5.3)	bi	4	1879	fig|118272.4.peg.1879	100	NADH-ubiquinone oxidoreductase chain C (EC 1.6.5.3) / NADH-ubiquinone oxidoreductase chain D (EC 1.6.5.3)	bi	9	3303	fig|34051.6.peg.3303	100	NADH-ubiquinone oxidoreductase chain C (EC 1.6.5.3) / NADH-ubiquinone oxidoreductase chain D (EC 1.6.5.3)	bi	10	502	fig|34051.7.peg.502	100	NADH-ubiquinone oxidoreductase chain C (EC 1.6.5.3) / NADH-ubiquinone oxidoreductase chain D (EC 1.6.5.3)	bi	1	1322	fig|630.2.peg.1322	99.5	NADH-ubiquinone oxidoreductase chain C (EC 1.6.5.3) / NADH-ubiquinone oxidoreductase chain D (EC 1.6.5.3)
2181	188	fig|930944.3.peg.219	NADH-ubiquinone oxidoreductase chain E (EC 1.6.5.3)	bi	4	1880	fig|118272.4.peg.1880	100	NADH-ubiquinone oxidoreductase chain E (EC 1.6.5.3)	bi	9	3304	fig|34051.6.peg.3304	100	NADH-ubiquinone oxidoreductase chain E (EC 1.6.5.3)	bi	10	503	fig|34051.7.peg.503	100	NADH-ubiquinone oxidoreductase chain E (EC 1.6.5.3)	bi	1	1323	fig|630.2.peg.1323	98.93	NADH-ubiquinone oxidoreductase chain E (EC 1.6.5.3)
2191	456	fig|930944.3.peg.220	NADH-ubiquinone oxidoreductase chain F (EC 1.6.5.3)	bi	4	1881	fig|118272.4.peg.1881	99.78	NADH-ubiquinone oxidoreductase chain F (EC 1.6.5.3)	bi	9	3305	fig|34051.6.peg.3305	100	NADH-ubiquinone oxidoreductase chain F (EC 1.6.5.3)	bi	10	504	fig|34051.7.peg.504	100	NADH-ubiquinone oxidoreductase chain F (EC 1.6.5.3)	bi	1	1324	fig|630.2.peg.1324	98.46	NADH-ubiquinone oxidoreductase chain F (EC 1.6.5.3)
2201	848	fig|930944.3.peg.221	NADH-ubiquinone oxidoreductase chain G (EC 1.6.5.3)	bi	4	1882	fig|118272.4.peg.1882	100	NADH-ubiquinone oxidoreductase chain G (EC 1.6.5.3)	bi	9	3306	fig|34051.6.peg.3306	100	NADH-ubiquinone oxidoreductase chain G (EC 1.6.5.3)	bi	10	505	fig|34051.7.peg.505	100	NADH-ubiquinone oxidoreductase chain G (EC 1.6.5.3)	bi	1	1325	fig|630.2.peg.1325	98.7	NADH-ubiquinone oxidoreductase chain G (EC 1.6.5.3)
2211	326	fig|930944.3.peg.222	NADH-ubiquinone oxidoreductase chain H (EC 1.6.5.3)	bi	4	1883	fig|118272.4.peg.1883	100	NADH-ubiquinone oxidoreductase chain H (EC 1.6.5.3)	bi	9	3307	fig|34051.6.peg.3307	100	NADH-ubiquinone oxidoreductase chain H (EC 1.6.5.3)	bi	10	506	fig|34051.7.peg.506	100	NADH-ubiquinone oxidoreductase chain H (EC 1.6.5.3)	bi	1	1326	fig|630.2.peg.1326	100	NADH-ubiquinone oxidoreductase chain H (EC 1.6.5.3)
2221	181	fig|930944.3.peg.223	NADH-ubiquinone oxidoreductase chain I (EC 1.6.5.3)	bi	4	1884	fig|118272.4.peg.1884	100	NADH-ubiquinone oxidoreductase chain I (EC 1.6.5.3)	bi	9	3308	fig|34051.6.peg.3308	100	NADH-ubiquinone oxidoreductase chain I (EC 1.6.5.3)	bi	10	507	fig|34051.7.peg.507	100	NADH-ubiquinone oxidoreductase chain I (EC 1.6.5.3)	bi	1	1327	fig|630.2.peg.1327	98.89	NADH-ubiquinone oxidoreductase chain I (EC 1.6.5.3)
2231	182	fig|930944.3.peg.224	NADH-ubiquinone oxidoreductase chain J (EC 1.6.5.3)	bi	4	1885	fig|118272.4.peg.1885	100	NADH-ubiquinone oxidoreductase chain J (EC 1.6.5.3)	bi	9	3309	fig|34051.6.peg.3309	100	NADH-ubiquinone oxidoreductase chain J (EC 1.6.5.3)	bi	10	508	fig|34051.7.peg.508	100	NADH-ubiquinone oxidoreductase chain J (EC 1.6.5.3)	bi	1	1328	fig|630.2.peg.1328	100	NADH-ubiquinone oxidoreductase chain J (EC 1.6.5.3)
2241	101	fig|930944.3.peg.225	NADH-ubiquinone oxidoreductase chain K (EC 1.6.5.3)	bi	4	1886	fig|118272.4.peg.1886	100	NADH-ubiquinone oxidoreductase chain K (EC 1.6.5.3)	bi	9	3310	fig|34051.6.peg.3310	100	NADH-ubiquinone oxidoreductase chain K (EC 1.6.5.3)	bi	10	509	fig|34051.7.peg.509	100	NADH-ubiquinone oxidoreductase chain K (EC 1.6.5.3)	bi	1	1329	fig|630.2.peg.1329	100	NADH-ubiquinone oxidoreductase chain K (EC 1.6.5.3)
2251	615	fig|930944.3.peg.226	NADH-ubiquinone oxidoreductase chain L (EC 1.6.5.3)	bi	4	1887	fig|118272.4.peg.1887	100	NADH-ubiquinone oxidoreductase chain L (EC 1.6.5.3)	bi	9	3311	fig|34051.6.peg.3311	100	NADH-ubiquinone oxidoreductase chain L (EC 1.6.5.3)	bi	10	510	fig|34051.7.peg.510	100	NADH-ubiquinone oxidoreductase chain L (EC 1.6.5.3)	bi	1	1330	fig|630.2.peg.1330	99.19	NADH-ubiquinone oxidoreductase chain L (EC 1.6.5.3)
2261	513	fig|930944.3.peg.227	NADH-ubiquinone oxidoreductase chain M (EC 1.6.5.3)	bi	4	1888	fig|118272.4.peg.1888	99.8	NADH-ubiquinone oxidoreductase chain M (EC 1.6.5.3)	bi	9	3312	fig|34051.6.peg.3312	100	NADH-ubiquinone oxidoreductase chain M (EC 1.6.5.3)	bi	10	511	fig|34051.7.peg.511	100	NADH-ubiquinone oxidoreductase chain M (EC 1.6.5.3)	bi	1	1331	fig|630.2.peg.1331	98.24	NADH-ubiquinone oxidoreductase chain M (EC 1.6.5.3)
2271	486	fig|930944.3.peg.228	NADH-ubiquinone oxidoreductase chain N (EC 1.6.5.3)	bi	4	1889	fig|118272.4.peg.1889	100	NADH-ubiquinone oxidoreductase chain N (EC 1.6.5.3)	bi	9	3313	fig|34051.6.peg.3313	100	NADH-ubiquinone oxidoreductase chain N (EC 1.6.5.3)	bi	10	512	fig|34051.7.peg.512	100	NADH-ubiquinone oxidoreductase chain N (EC 1.6.5.3)	bi	1	1332	fig|630.2.peg.1332	99.18	NADH-ubiquinone oxidoreductase chain N (EC 1.6.5.3)
2281	274	fig|930944.3.peg.229	hypothetical protein	bi	4	1890	fig|118272.4.peg.1890	100	hypothetical protein	bi	9	3314	fig|34051.6.peg.3314	100	hypothetical protein	bi	10	513	fig|34051.7.peg.513	100	hypothetical protein	-				0
2291	164	fig|930944.3.peg.230	Glutathione-regulated potassium-efflux system protein	bi	4	1891	fig|118272.4.peg.1891	100	Glutathione-regulated potassium-efflux system protein	bi	9	3315	fig|34051.6.peg.3315	100	Glutathione-regulated potassium-efflux system protein	bi	10	514	fig|34051.7.peg.514	100	Glutathione-regulated potassium-efflux system protein	bi	1	1334	fig|630.2.peg.1334	91.72	Glutathione-regulated potassium-efflux system protein
2301	57	fig|930944.3.peg.231	hypothetical protein	-				0		bi	9	3316	fig|34051.6.peg.3316	100	hypothetical protein	bi	10	515	fig|34051.7.peg.515	100	hypothetical protein	-				0
2311	156	fig|930944.3.peg.232	Protein YjgK, linked to biofilm formation	bi	4	1892	fig|118272.4.peg.1892	98.71	Putative sugar isomerase involved in processing of exogenous sialic acid	bi	9	3317	fig|34051.6.peg.3317	100	Protein YjgK, linked to biofilm formation	bi	10	517	fig|34051.7.peg.517	100	Protein YjgK, linked to biofilm formation	bi	1	1336	fig|630.2.peg.1336	94.84	Protein yjgK
2321	177	fig|930944.3.peg.233	Gluconokinase (EC 2.7.1.12)	bi	4	1893	fig|118272.4.peg.1893	100	Gluconokinase (EC 2.7.1.12)	bi	9	3318	fig|34051.6.peg.3318	100	Gluconokinase (EC 2.7.1.12)	bi	10	518	fig|34051.7.peg.518	100	Gluconokinase (EC 2.7.1.12)	bi	1	1337	fig|630.2.peg.1337	98.86	Gluconokinase (EC 2.7.1.12)
2331	255	fig|930944.3.peg.234	5-keto-D-gluconate 5-reductase (EC 1.1.1.69)	bi	4	1895	fig|118272.4.peg.1895	99.61	5-keto-D-gluconate 5-reductase (EC 1.1.1.69)	bi	9	3320	fig|34051.6.peg.3320	100	5-keto-D-gluconate 5-reductase (EC 1.1.1.69)	bi	10	520	fig|34051.7.peg.520	100	5-keto-D-gluconate 5-reductase (EC 1.1.1.69)	bi	1	1338	fig|630.2.peg.1338	98.82	5-keto-D-gluconate 5-reductase (EC 1.1.1.69)
2341	39	fig|930944.3.peg.235	hypothetical protein	-				0		bi	9	3322	fig|34051.6.peg.3322	100	hypothetical protein	bi	10	522	fig|34051.7.peg.522	100	hypothetical protein	-				0
2351	331	fig|930944.3.peg.236	Putative LacI-family transcriptional regulatory protein	bi	4	1896	fig|118272.4.peg.1896	99.7	Putative LacI-family transcriptional regulatory protein	bi	9	3323	fig|34051.6.peg.3323	100	Putative LacI-family transcriptional regulatory protein	bi	10	523	fig|34051.7.peg.523	100	Putative LacI-family transcriptional regulatory protein	bi	1	1339	fig|630.2.peg.1339	98.79	Putative LacI-family transcriptional regulatory protein
2361	174	fig|930944.3.peg.237	D-3-phosphoglycerate dehydrogenase (EC 1.1.1.95)	bi	4	1897	fig|118272.4.peg.1897	100	D-3-phosphoglycerate dehydrogenase (EC 1.1.1.95)	bi	9	3324	fig|34051.6.peg.3324	100	D-3-phosphoglycerate dehydrogenase (EC 1.1.1.95)	bi	10	524	fig|34051.7.peg.524	100	D-3-phosphoglycerate dehydrogenase (EC 1.1.1.95)	uni	1	1340	fig|630.2.peg.1340	97.5	D-3-phosphoglycerate dehydrogenase (EC 1.1.1.95)
2371	148	fig|930944.3.peg.238	D-3-phosphoglycerate dehydrogenase (EC 1.1.1.95)	uni	4	1897	fig|118272.4.peg.1897	100	D-3-phosphoglycerate dehydrogenase (EC 1.1.1.95)	uni	9	3324	fig|34051.6.peg.3324	100	D-3-phosphoglycerate dehydrogenase (EC 1.1.1.95)	uni	10	524	fig|34051.7.peg.524	100	D-3-phosphoglycerate dehydrogenase (EC 1.1.1.95)	bi	1	1340	fig|630.2.peg.1340	100	D-3-phosphoglycerate dehydrogenase (EC 1.1.1.95)
2381	439	fig|930944.3.peg.239	Putative 2-ketogluconate transporter, ACS family-MFS superfamily	bi	4	1898	fig|118272.4.peg.1898	99.77	Putative 2-ketogluconate transporter, ACS family-MFS superfamily	bi	9	3325	fig|34051.6.peg.3325	99.77	Putative 2-ketogluconate transporter, ACS family-MFS superfamily	bi	10	525	fig|34051.7.peg.525	99.77	Putative 2-ketogluconate transporter, ACS family-MFS superfamily	bi	1	1341	fig|630.2.peg.1341	99.09	Putative 2-ketogluconate transporter, ACS family-MFS superfamily
2391	169	fig|930944.3.peg.240	hypothetical protein	bi	4	1899	fig|118272.4.peg.1899	98.56	hypothetical protein	bi	9	3326	fig|34051.6.peg.3326	100	hypothetical protein	bi	10	526	fig|34051.7.peg.526	100	hypothetical protein	bi	1	1342	fig|630.2.peg.1342	92.86	hypothetical protein
2401	604	fig|930944.3.peg.241	Phosphogluconate dehydratase (EC 4.2.1.12)	bi	4	1900	fig|118272.4.peg.1900	99.83	Phosphogluconate dehydratase (EC 4.2.1.12)	bi	9	3327	fig|34051.6.peg.3327	100	Phosphogluconate dehydratase (EC 4.2.1.12)	bi	10	527	fig|34051.7.peg.527	100	Phosphogluconate dehydratase (EC 4.2.1.12)	bi	1	1343	fig|630.2.peg.1343	97.68	Phosphogluconate dehydratase (EC 4.2.1.12)
2411	103	fig|930944.3.peg.242	ElaB protein	bi	4	1901	fig|118272.4.peg.1901	100	Putative membrane protein	bi	9	3328	fig|34051.6.peg.3328	100	ElaB protein	bi	10	528	fig|34051.7.peg.528	100	ElaB protein	bi	1	1347	fig|630.2.peg.1347	95.1	ElaB protein
2421	455	fig|930944.3.peg.243	Menaquinone-specific isochorismate synthase (EC 5.4.4.2)	bi	4	1902	fig|118272.4.peg.1902	100	Menaquinone-specific isochorismate synthase (EC 5.4.4.2)	bi	9	3329	fig|34051.6.peg.3329	100	Menaquinone-specific isochorismate synthase (EC 5.4.4.2)	bi	10	529	fig|34051.7.peg.529	100	Menaquinone-specific isochorismate synthase (EC 5.4.4.2)	bi	1	1349	fig|630.2.peg.1349	96.48	Menaquinone-specific isochorismate synthase (EC 5.4.4.2)
2431	40	fig|930944.3.peg.244	hypothetical protein	bi	4	1903	fig|118272.4.peg.1903	100	hypothetical protein	bi	9	3330	fig|34051.6.peg.3330	100	hypothetical protein	bi	10	530	fig|34051.7.peg.530	100	hypothetical protein	bi	1	1350	fig|630.2.peg.1350	97.44
2441	558	fig|930944.3.peg.245	2-succinyl-5-enolpyruvyl-6-hydroxy-3-cyclohexene-1-carboxylic-acid synthase (EC 2.2.1.9)	bi	4	1904	fig|118272.4.peg.1904	100	2-succinyl-5-enolpyruvyl-6-hydroxy-3-cyclohexene-1-carboxylic-acid synthase (EC 2.2.1.9)	bi	9	3331	fig|34051.6.peg.3331	100	2-succinyl-5-enolpyruvyl-6-hydroxy-3-cyclohexene-1-carboxylic-acid synthase (EC 2.2.1.9)	bi	10	531	fig|34051.7.peg.531	100	2-succinyl-5-enolpyruvyl-6-hydroxy-3-cyclohexene-1-carboxylic-acid synthase (EC 2.2.1.9)	bi	1	1351	fig|630.2.peg.1351	99.1	2-succinyl-5-enolpyruvyl-6-hydroxy-3-cyclohexene-1-carboxylic-acid synthase (EC 2.2.1.9)
2451	275	fig|930944.3.peg.246	2-succinyl-6-hydroxy-2,4-cyclohexadiene-1-carboxylate synthase (EC 4.2.99.20)	bi	4	1906	fig|118272.4.peg.1906	100	2-succinyl-6-hydroxy-2,4-cyclohexadiene-1-carboxylate synthase (EC 4.2.99.20)	bi	9	3332	fig|34051.6.peg.3332	100	2-succinyl-6-hydroxy-2,4-cyclohexadiene-1-carboxylate synthase (EC 4.2.99.20)	bi	10	532	fig|34051.7.peg.532	100	2-succinyl-6-hydroxy-2,4-cyclohexadiene-1-carboxylate synthase (EC 4.2.99.20)	bi	1	1352	fig|630.2.peg.1352	97.81	2-succinyl-6-hydroxy-2,4-cyclohexadiene-1-carboxylate synthase (EC 4.2.99.20)
2461	286	fig|930944.3.peg.247	Naphthoate synthase (EC 4.1.3.36)	bi	4	1907	fig|118272.4.peg.1907	99.65	Naphthoate synthase (EC 4.1.3.36)	bi	9	3333	fig|34051.6.peg.3333	100	Naphthoate synthase (EC 4.1.3.36)	bi	10	533	fig|34051.7.peg.533	100	Naphthoate synthase (EC 4.1.3.36)	bi	1	1353	fig|630.2.peg.1353	98.95	Naphthoate synthase (EC 4.1.3.36)
2471	324	fig|930944.3.peg.248	O-succinylbenzoate-CoA synthase (EC 4.2.1.-)	bi	4	1908	fig|118272.4.peg.1908	99.69	O-succinylbenzoate-CoA synthase (EC 4.2.1.-)	bi	9	3334	fig|34051.6.peg.3334	100	O-succinylbenzoate-CoA synthase (EC 4.2.1.-)	bi	10	534	fig|34051.7.peg.534	99.69	O-succinylbenzoate-CoA synthase (EC 4.2.1.-)	bi	1	1354	fig|630.2.peg.1354	97.21	O-succinylbenzoate-CoA synthase (EC 4.2.1.-)
2481	465	fig|930944.3.peg.249	O-succinylbenzoic acid--CoA ligase (EC 6.2.1.26)	bi	4	1909	fig|118272.4.peg.1909	100	O-succinylbenzoic acid--CoA ligase (EC 6.2.1.26)	bi	9	3335	fig|34051.6.peg.3335	100	O-succinylbenzoic acid--CoA ligase (EC 6.2.1.26)	bi	10	535	fig|34051.7.peg.535	100	O-succinylbenzoic acid--CoA ligase (EC 6.2.1.26)	bi	1	1355	fig|630.2.peg.1355	93	O-succinylbenzoic acid--CoA ligase (EC 6.2.1.26)
2491	41	fig|930944.3.peg.250	hypothetical protein	-				0		bi	9	3336	fig|34051.6.peg.3336	100	hypothetical protein	bi	10	536	fig|34051.7.peg.536	100	hypothetical protein	-				0
2501	480	fig|930944.3.peg.251	Catalase (EC 1.11.1.6)	bi	4	1910	fig|118272.4.peg.1910	99.58	Catalase (EC 1.11.1.6)	bi	9	3337	fig|34051.6.peg.3337	100	Catalase (EC 1.11.1.6)	bi	10	537	fig|34051.7.peg.537	100	Catalase (EC 1.11.1.6)	bi	1	1356	fig|630.2.peg.1356	98.95	Catalase (EC 1.11.1.6)
2511	181	fig|930944.3.peg.252	Putative exported protein precursor	bi	4	1912	fig|118272.4.peg.1912	100	Putative exported protein precursor	bi	9	3339	fig|34051.6.peg.3339	100	Putative exported protein precursor	bi	10	539	fig|34051.7.peg.539	100	Putative exported protein precursor	bi	1	1357	fig|630.2.peg.1357	99.44	probable exported protein YPO1208
2521	403	fig|930944.3.peg.253	Tyrosine-specific transport protein	bi	4	1913	fig|118272.4.peg.1913	100	Tyrosine-specific transport protein	bi	9	3340	fig|34051.6.peg.3340	100	Tyrosine-specific transport protein	bi	10	540	fig|34051.7.peg.540	100	Tyrosine-specific transport protein	bi	1	1358	fig|630.2.peg.1358	99	Tyrosine-specific transport protein
2531	401	fig|930944.3.peg.254	Competence/damage-inducible protein CinA	bi	4	1914	fig|118272.4.peg.1914	100	competence/damage-inducible protein CinA	bi	9	3341	fig|34051.6.peg.3341	100	Competence/damage-inducible protein CinA	bi	10	541	fig|34051.7.peg.541	100	Competence/damage-inducible protein CinA	bi	1	1359	fig|630.2.peg.1359	97.23	Competence/damage-inducible protein CinA
2541	257	fig|930944.3.peg.255	hypothetical protein	bi	4	1946	fig|118272.4.peg.1946	100	hypothetical protein	bi	9	3342	fig|34051.6.peg.3342	93.75	hypothetical protein	uni	10	543	fig|34051.7.peg.543	87.76	hypothetical protein	bi	1	1363	fig|630.2.peg.1363	79.03	hypothetical protein
2551	243	fig|930944.3.peg.256	hypothetical protein	bi	4	1949	fig|118272.4.peg.1949	100	hypothetical protein	bi	9	3343	fig|34051.6.peg.3343	100	hypothetical protein	bi	10	542	fig|34051.7.peg.542	100	hypothetical protein	bi	1	1362	fig|630.2.peg.1362	81.12	hypothetical protein
2561	239	fig|930944.3.peg.257	hypothetical protein	bi	4	1952	fig|118272.4.peg.1952	100	hypothetical protein	bi	9	3344	fig|34051.6.peg.3344	99.58	hypothetical protein	bi	10	543	fig|34051.7.peg.543	99.58	hypothetical protein	uni	1	1363	fig|630.2.peg.1363	76.37	hypothetical protein
2571	1281	fig|930944.3.peg.258	Calcium-dependent protease precursor (EC 3.4.21.-)	uni	4	1953	fig|118272.4.peg.1953	99.92	Calcium-dependent protease precursor (EC 3.4.21.-)	bi	9	3345	fig|34051.6.peg.3345	100	Calcium-dependent protease precursor (EC 3.4.21.-)	bi	10	544	fig|34051.7.peg.544	99.92	Calcium-dependent protease precursor (EC 3.4.21.-)	bi	1	1364	fig|630.2.peg.1364	78.05	Furin precursor (EC 3.4.21.75)
2581	502	fig|930944.3.peg.259	Calcium-dependent protease precursor (EC 3.4.21.-)	bi	4	1953	fig|118272.4.peg.1953	100	Calcium-dependent protease precursor (EC 3.4.21.-)	bi	9	3346	fig|34051.6.peg.3346	100	Calcium-dependent protease precursor (EC 3.4.21.-)	bi	10	545	fig|34051.7.peg.545	100	Calcium-dependent protease precursor (EC 3.4.21.-)	uni	1	1364	fig|630.2.peg.1364	77.45	Furin precursor (EC 3.4.21.75)
2591	169	fig|930944.3.peg.260	Proteinase inhibitor I11, ecotin precursor	bi	4	1954	fig|118272.4.peg.1954	100	Proteinase inhibitor I11, ecotin precursor	bi	9	3347	fig|34051.6.peg.3347	100	Proteinase inhibitor I11, ecotin precursor	bi	10	546	fig|34051.7.peg.546	100	Proteinase inhibitor I11, ecotin precursor	bi	1	1365	fig|630.2.peg.1365	95.83	Ecotin precursor
2601	102	fig|930944.3.peg.261	Ferredoxin	bi	4	1955	fig|118272.4.peg.1955	99.01	Ferredoxin	bi	9	3348	fig|34051.6.peg.3348	100	Ferredoxin	bi	10	547	fig|34051.7.peg.547	100	Ferredoxin	bi	1	1366	fig|630.2.peg.1366	97.53	Ferredoxin
2611	377	fig|930944.3.peg.262	Ribonucleotide reductase of class Ia (aerobic), beta subunit (EC 1.17.4.1)	bi	4	1956	fig|118272.4.peg.1956	100	Ribonucleotide reductase of class Ia (aerobic), beta subunit (EC 1.17.4.1)	bi	9	3349	fig|34051.6.peg.3349	100	Ribonucleotide reductase of class Ia (aerobic), beta subunit (EC 1.17.4.1)	bi	10	548	fig|34051.7.peg.548	100	Ribonucleotide reductase of class Ia (aerobic), beta subunit (EC 1.17.4.1)	bi	1	1367	fig|630.2.peg.1367	99.73	Ribonucleotide reductase of class Ia (aerobic), beta subunit (EC 1.17.4.1)
2621	762	fig|930944.3.peg.263	Ribonucleotide reductase of class Ia (aerobic), alpha subunit (EC 1.17.4.1)	bi	4	1957	fig|118272.4.peg.1957	100	Ribonucleotide reductase of class Ia (aerobic), alpha subunit (EC 1.17.4.1)	bi	9	3350	fig|34051.6.peg.3350	100	Ribonucleotide reductase of class Ia (aerobic), alpha subunit (EC 1.17.4.1)	bi	10	549	fig|34051.7.peg.549	100	Ribonucleotide reductase of class Ia (aerobic), alpha subunit (EC 1.17.4.1)	bi	1	1368	fig|630.2.peg.1368	99.21	Ribonucleotide reductase of class Ia (aerobic), alpha subunit (EC 1.17.4.1)
2631	243	fig|930944.3.peg.264	3-demethylubiquinone-9 3-methyltransferase (EC 2.1.1.64)	bi	4	1958	fig|118272.4.peg.1958	100	3-demethylubiquinone-9 3-methyltransferase (EC 2.1.1.64)	bi	9	3352	fig|34051.6.peg.3352	100	3-demethylubiquinone-9 3-methyltransferase (EC 2.1.1.64)	bi	10	551	fig|34051.7.peg.551	100	3-demethylubiquinone-9 3-methyltransferase (EC 2.1.1.64)	bi	1	1369	fig|630.2.peg.1369	96.69	3-demethylubiquinone-9 3-methyltransferase (EC 2.1.1.64)
2641	886	fig|930944.3.peg.265	DNA gyrase subunit A (EC 5.99.1.3)	bi	4	1959	fig|118272.4.peg.1959	99.66	DNA gyrase subunit A (EC 5.99.1.3)	bi	9	3353	fig|34051.6.peg.3353	100	DNA gyrase subunit A (EC 5.99.1.3)	bi	10	552	fig|34051.7.peg.552	100	DNA gyrase subunit A (EC 5.99.1.3)	bi	1	1370	fig|630.2.peg.1370	98.76	DNA gyrase subunit A (EC 5.99.1.3)
2651	956	fig|930944.3.peg.266	Two-component sensor protein RcsC (EC 2.7.3.-)	bi	4	1960	fig|118272.4.peg.1960	99.79	Two-component sensor protein RcsC (EC 2.7.3.-)	bi	9	3354	fig|34051.6.peg.3354	100	Two-component sensor protein RcsC (EC 2.7.3.-)	bi	10	553	fig|34051.7.peg.553	100	Two-component sensor protein RcsC (EC 2.7.3.-)	bi	1	1371	fig|630.2.peg.1371	98.43	Two-component sensor protein RcsC (EC 2.7.3.-)
2661	216	fig|930944.3.peg.267	DNA-binding capsular synthesis response regulator RcsB	bi	4	1961	fig|118272.4.peg.1961	99.53	DNA-binding capsular synthesis response regulator RcsB	bi	9	3355	fig|34051.6.peg.3355	100	DNA-binding capsular synthesis response regulator RcsB	bi	10	554	fig|34051.7.peg.554	100	DNA-binding capsular synthesis response regulator RcsB	bi	1	1372	fig|630.2.peg.1372	100	DNA-binding capsular synthesis response regulator RcsB
2671	898	fig|930944.3.peg.268	Two-component sensor protein RcsD (EC 2.7.3.-)	bi	4	1962	fig|118272.4.peg.1962	99.89	Two-component sensor protein RcsD (EC 2.7.3.-)	bi	9	3356	fig|34051.6.peg.3356	100	Two-component sensor protein RcsD (EC 2.7.3.-)	bi	10	555	fig|34051.7.peg.555	100	Two-component sensor protein RcsD (EC 2.7.3.-)	bi	1	1373	fig|630.2.peg.1373	98.77	Two-component sensor protein RcsD (EC 2.7.3.-)
2681	355	fig|930944.3.peg.269	Putative membrane protein	bi	4	1963	fig|118272.4.peg.1963	99.72	Putative membrane protein	bi	9	3357	fig|34051.6.peg.3357	100	Putative membrane protein	bi	10	556	fig|34051.7.peg.556	100	Putative membrane protein	bi	1	1374	fig|630.2.peg.1374	99.15	Membrane protein mosC
2691	38	fig|930944.3.peg.270	hypothetical protein	bi	4	1964	fig|118272.4.peg.1964	100	hypothetical protein	bi	9	3358	fig|34051.6.peg.3358	100	hypothetical protein	bi	10	557	fig|34051.7.peg.557	100	hypothetical protein	-				0
2701	91	fig|930944.3.peg.271	HlyD family secretion protein	bi	4	1965	fig|118272.4.peg.1965	100	putative hemolysin-type secretion transmembrane protein	bi	9	3359	fig|34051.6.peg.3359	100	HlyD family secretion protein	bi	10	558	fig|34051.7.peg.558	100	HlyD family secretion protein	uni	1	127	fig|630.2.peg.127	34.25	ABC exporter for hemopore HasA, membrane fusion protein (MFP) family component HasE
2711	50	fig|930944.3.peg.272	COG0845: Membrane-fusion protein	bi	4	1966	fig|118272.4.peg.1966	100	COG0845: Membrane-fusion protein	bi	9	3360	fig|34051.6.peg.3360	100	COG0845: Membrane-fusion protein	bi	10	559	fig|34051.7.peg.559	100	COG0845: Membrane-fusion protein	-				0
2721	122	fig|930944.3.peg.273	HlyD family secretion protein	bi	4	1967	fig|118272.4.peg.1967	100	putative type I secretion protein	bi	9	3361	fig|34051.6.peg.3361	100	HlyD family secretion protein	bi	10	560	fig|34051.7.peg.560	100	HlyD family secretion protein	bi	1	1375	fig|630.2.peg.1375	90.2	HlyD family secretion protein
2731	38	fig|930944.3.peg.274	hypothetical protein	-				0		bi	9	3362	fig|34051.6.peg.3362	100	hypothetical protein	bi	10	561	fig|34051.7.peg.561	100	hypothetical protein	-				0
2741	368	fig|930944.3.peg.275	Outer membrane protein C precursor	bi	4	1968	fig|118272.4.peg.1968	100	Outer membrane protein C precursor	bi	9	3363	fig|34051.6.peg.3363	100	Outer membrane protein C precursor	bi	10	562	fig|34051.7.peg.562	100	Outer membrane protein C precursor	bi	1	1376	fig|630.2.peg.1376	97.82	Outer membrane protein C precursor
2751	51	fig|930944.3.peg.276	hypothetical protein	-				0		bi	9	3364	fig|34051.6.peg.3364	100	hypothetical protein	bi	10	563	fig|34051.7.peg.563	100	hypothetical protein	-				0
2761	377	fig|930944.3.peg.277	Penicillin-binding protein AmpH	bi	4	1969	fig|118272.4.peg.1969	99.47	Penicillin-binding protein AmpH	bi	9	3365	fig|34051.6.peg.3365	99.73	Penicillin-binding protein AmpH	bi	10	564	fig|34051.7.peg.564	99.47	Penicillin-binding protein AmpH	bi	1	1377	fig|630.2.peg.1377	99.47	Penicillin-binding protein AmpH
2771	509	fig|930944.3.peg.278	Putative transport protein	bi	4	1970	fig|118272.4.peg.1970	100	Putative transport protein	bi	9	3366	fig|34051.6.peg.3366	98.64	Putative transport protein	bi	10	574	fig|34051.7.peg.574	100	putative transport protein	bi	1	1378	fig|630.2.peg.1378	100	Oligogalacturonide transporter
2781	330	fig|930944.3.peg.279	hypothetical protein	bi	4	1971	fig|118272.4.peg.1971	100	hypothetical protein	bi	9	3367	fig|34051.6.peg.3367	100	hypothetical protein	bi	10	575	fig|34051.7.peg.575	100	hypothetical protein	bi	1	1379	fig|630.2.peg.1379	98.18	Outer membrane protein romA
2791	38	fig|930944.3.peg.280	hypothetical protein	bi	4	1972	fig|118272.4.peg.1972	100	hypothetical protein	bi	9	3368	fig|34051.6.peg.3368	100	hypothetical protein	bi	10	576	fig|34051.7.peg.576	100	hypothetical protein	-				0
2801	596	fig|930944.3.peg.281	Putative methyl-accepting chemotaxis protein	bi	4	1973	fig|118272.4.peg.1973	99.83	Putative methyl-accepting chemotaxis protein	bi	9	3369	fig|34051.6.peg.3369	100	Putative methyl-accepting chemotaxis protein	bi	10	577	fig|34051.7.peg.577	100	Putative methyl-accepting chemotaxis protein	bi	1	1380	fig|630.2.peg.1380	99.33	Methyl-accepting chemotaxis protein
2811	312	fig|930944.3.peg.282	Protease VII (Omptin) precursor (EC 3.4.23.49)	bi	4	1974	fig|118272.4.peg.1974	100	Putative outer membrane-associated protease precursor (EC 3.4.21.-)	bi	9	3370	fig|34051.6.peg.3370	100	Protease VII (Omptin) precursor (EC 3.4.23.49)	bi	10	578	fig|34051.7.peg.578	100	Protease VII (Omptin) precursor (EC 3.4.23.49)	bi	1	1382	fig|630.2.peg.1382	96.15	plasminogen activator precursor
2821	81	fig|930944.3.peg.283	Putative stress response protein	bi	4	1975	fig|118272.4.peg.1975	100	Putative stress response protein	bi	9	3371	fig|34051.6.peg.3371	100	Putative stress response protein	bi	10	579	fig|34051.7.peg.579	100	Putative stress response protein	bi	1	1383	fig|630.2.peg.1383	100	Virulence protein msgA
2831	208	fig|930944.3.peg.284	FIG017723: Putative cI prophage repressor protein	bi	4	1977	fig|118272.4.peg.1977	100	Putative cI prophage repressor protein	bi	9	3373	fig|34051.6.peg.3373	100	FIG017723: Putative cI prophage repressor protein	bi	10	581	fig|34051.7.peg.581	100	FIG017723: Putative cI prophage repressor protein	bi	1	1384	fig|630.2.peg.1384	97.1	Putative cI prophage repressor protein
2841	120	fig|930944.3.peg.285	Probable phage antitermination protein Q	bi	4	1978	fig|118272.4.peg.1978	100	probable phage antitermination protein Q	bi	9	3374	fig|34051.6.peg.3374	100	Probable phage antitermination protein Q	bi	10	582	fig|34051.7.peg.582	100	Probable phage antitermination protein Q	bi	1	1386	fig|630.2.peg.1386	86.21	Antitermination protein Q
2851	56	fig|930944.3.peg.286	hypothetical protein	bi	4	1979	fig|118272.4.peg.1979	100	hypothetical protein	bi	9	3375	fig|34051.6.peg.3375	100	hypothetical protein	bi	10	583	fig|34051.7.peg.583	100	hypothetical protein	-				0
2861	124	fig|930944.3.peg.287	Putative ATP-binding protein	bi	4	1980	fig|118272.4.peg.1980	100	Putative ATP-binding protein	bi	9	3376	fig|34051.6.peg.3376	100	Putative ATP-binding protein	bi	10	584	fig|34051.7.peg.584	100	Putative ATP-binding protein	-				0
2871	247	fig|930944.3.peg.288	Phosphosugar-binding transcriptional regulator, RpiR family	bi	4	1981	fig|118272.4.peg.1981	98.92	COG1737: Transcriptional regulators	bi	9	3377	fig|34051.6.peg.3377	100	Phosphosugar-binding transcriptional regulator, RpiR family	bi	10	585	fig|34051.7.peg.585	99.59	Phosphosugar-binding transcriptional regulator, RpiR family	bi	1	1390	fig|630.2.peg.1390	99.19	Transcriptional regulator, RpiR family
2881	45	fig|930944.3.peg.289	hypothetical protein	-				0		bi	9	3378	fig|34051.6.peg.3378	100	hypothetical protein	-				0		-				0
2891	509	fig|930944.3.peg.290	PTS system, beta-glucoside-specific IIB component (EC 2.7.1.69) / PTS system, beta-glucoside-specific IIC component (EC 2.7.1.69) / PTS system, beta-glucoside-specific IIA component (EC 2.7.1.69)	bi	4	1982	fig|118272.4.peg.1982	99.79	PTS system, beta-glucoside-specific IIB component (EC 2.7.1.69) / PTS system, beta-glucoside-specific IIC component (EC 2.7.1.69) / PTS system, beta-glucoside-specific IIA component (EC 2.7.1.69)	bi	9	3379	fig|34051.6.peg.3379	99.8	PTS system, beta-glucoside-specific IIB component (EC 2.7.1.69) / PTS system, beta-glucoside-specific IIC component (EC 2.7.1.69) / PTS system, beta-glucoside-specific IIA component (EC 2.7.1.69)	bi	10	586	fig|34051.7.peg.586	100	PTS system, beta-glucoside-specific IIB component (EC 2.7.1.69) / PTS system, beta-glucoside-specific IIC component (EC 2.7.1.69) / PTS system, beta-glucoside-specific IIA component (EC 2.7.1.69)	bi	1	1391	fig|630.2.peg.1391	98.43	PTS system, beta-glucoside-specific IIB component (EC 2.7.1.69) / PTS system, beta-glucoside-specific IIC component (EC 2.7.1.69) / PTS system, beta-glucoside-specific IIA component (EC 2.7.1.69)
2901	479	fig|930944.3.peg.291	6-phospho-beta-glucosidase (EC 3.2.1.86)	bi	4	1983	fig|118272.4.peg.1983	100	6-phospho-beta-glucosidase (EC 3.2.1.86)	bi	9	3380	fig|34051.6.peg.3380	100	6-phospho-beta-glucosidase (EC 3.2.1.86)	bi	10	587	fig|34051.7.peg.587	100	6-phospho-beta-glucosidase (EC 3.2.1.86)	bi	1	1392	fig|630.2.peg.1392	99.79	6-phospho-beta-glucosidase (EC 3.2.1.86)
2911	165	fig|930944.3.peg.292	Carbonic anhydrase (EC 4.2.1.1)	bi	4	1984	fig|118272.4.peg.1984	98.72	Carbonic anhydrase (EC 4.2.1.1)	-				0		-				0		-				0
2921	401	fig|930944.3.peg.293	ISSod5, transposase	uni	13	4271	fig|118272.4.peg.4271	87.8	putative transposase, truncation	-				0		uni	14	2730	fig|34051.7.peg.2730	99.5	ISSod5, transposase	uni	2	4201	fig|630.2.peg.4201	95.75	Transposase
2931	152	fig|930944.3.peg.294	hypothetical protein	bi	4	2005	fig|118272.4.peg.2005	100	hypothetical protein	bi	9	2718	fig|34051.6.peg.2718	100	hypothetical protein	bi	10	589	fig|34051.7.peg.589	100	hypothetical protein	bi	1	2225	fig|630.2.peg.2225	45.51	probable membrane protein YPO1789
2941	39	fig|930944.3.peg.295	hypothetical protein	-				0		bi	9	2719	fig|34051.6.peg.2719	97.06	hypothetical protein	bi	10	590	fig|34051.7.peg.590	97.06	hypothetical protein	-				0
2951	598	fig|930944.3.peg.296	FIG001881: hydrolase of alkaline phosphatase superfamily	bi	4	2007	fig|118272.4.peg.2007	99.83	Putative sulfatase	bi	9	2720	fig|34051.6.peg.2720	100	FIG001881: hydrolase of alkaline phosphatase superfamily	bi	10	591	fig|34051.7.peg.591	100	FIG001881: hydrolase of alkaline phosphatase superfamily	bi	1	1394	fig|630.2.peg.1394	98.83	Putative membrane protein
2961	76	fig|930944.3.peg.297	FIG002927: hypothetical protein	bi	4	2008	fig|118272.4.peg.2008	100	hypothetical protein	bi	9	2721	fig|34051.6.peg.2721	100	FIG002927: hypothetical protein	bi	10	592	fig|34051.7.peg.592	100	FIG002927: hypothetical protein	bi	1	1395	fig|630.2.peg.1395	100	hypothetical protein
2971	334	fig|930944.3.peg.298	Nucleoid-associated protein NdpA	bi	4	2009	fig|118272.4.peg.2009	100	Nucleoid-associated protein ndpA	bi	9	2722	fig|34051.6.peg.2722	100	Nucleoid-associated protein NdpA	bi	10	593	fig|34051.7.peg.593	100	Nucleoid-associated protein NdpA	bi	1	1396	fig|630.2.peg.1396	99.7	Nucleoid-associated protein ndpA
2981	96	fig|930944.3.peg.299	LSU ribosomal protein L25p	bi	4	2010	fig|118272.4.peg.2010	100	LSU ribosomal protein L25p	bi	9	2723	fig|34051.6.peg.2723	100	LSU ribosomal protein L25p	bi	10	594	fig|34051.7.peg.594	100	LSU ribosomal protein L25p	bi	1	1397	fig|630.2.peg.1397	100	LSU ribosomal protein L25p
2991	586	fig|930944.3.peg.300	DNA or RNA helicase of superfamily II	bi	4	2011	fig|118272.4.peg.2011	99.49	DNA or RNA helicase of superfamily II	bi	9	2724	fig|34051.6.peg.2724	99.83	DNA or RNA helicase of superfamily II	bi	10	595	fig|34051.7.peg.595	99.83	DNA or RNA helicase of superfamily II	bi	1	1398	fig|630.2.peg.1398	98.8	Putative ATP-dependent helicase
3001	236	fig|930944.3.peg.301	Ribosomal small subunit pseudouridine synthase A (EC 4.2.1.70)	bi	4	2013	fig|118272.4.peg.2013	99.57	Ribosomal small subunit pseudouridine synthase A	bi	9	2726	fig|34051.6.peg.2726	100	Ribosomal small subunit pseudouridine synthase A (EC 4.2.1.70)	bi	10	597	fig|34051.7.peg.597	100	Ribosomal small subunit pseudouridine synthase A (EC 4.2.1.70)	bi	1	1399	fig|630.2.peg.1399	99.15	Ribosomal small subunit pseudouridine synthase A (EC 4.2.1.70)
3011	408	fig|930944.3.peg.302	MFS family multidrug transport protein, bicyclomycin resistance protein	bi	4	2014	fig|118272.4.peg.2014	99.75	MFS family multidrug transport protein, bicyclomycin resistance protein	bi	9	2727	fig|34051.6.peg.2727	100	MFS family multidrug transport protein, bicyclomycin resistance protein	bi	10	598	fig|34051.7.peg.598	100	MFS family multidrug transport protein, bicyclomycin resistance protein	bi	1	1400	fig|630.2.peg.1400	99.02	Bicyclomycin resistance protein
3021	116	fig|930944.3.peg.303	Putative cytoplasmic protein	bi	4	2015	fig|118272.4.peg.2015	99.13	hypothetical protein	bi	9	2728	fig|34051.6.peg.2728	100	Putative cytoplasmic protein	bi	10	599	fig|34051.7.peg.599	100	Putative cytoplasmic protein	bi	1	1401	fig|630.2.peg.1401	99.13	putative cytoplasmic protein
3031	531	fig|930944.3.peg.304	Putative ABC transporter ATP-binding protein	bi	4	2016	fig|118272.4.peg.2016	99.81	Putative ABC transporter ATP-binding protein	bi	9	2729	fig|34051.6.peg.2729	100	Putative ABC transporter ATP-binding protein	bi	10	600	fig|34051.7.peg.600	100	Putative ABC transporter ATP-binding protein	bi	1	1402	fig|630.2.peg.1402	99.62	ABC transporter ATP-binding protein yejF
3041	343	fig|930944.3.peg.305	Oligopeptide transport system permease protein OppC (TC 3.A.1.5.1)	bi	4	2017	fig|118272.4.peg.2017	100	putative ABC transporter integral membrane subunit	bi	9	2730	fig|34051.6.peg.2730	100	Oligopeptide transport system permease protein OppC (TC 3.A.1.5.1)	bi	10	601	fig|34051.7.peg.601	100	Oligopeptide transport system permease protein OppC (TC 3.A.1.5.1)	bi	1	1403	fig|630.2.peg.1403	99.71	Putative ABC transporter integral membrane subunit
3051	367	fig|930944.3.peg.306	Oligopeptide transport system permease protein OppB (TC 3.A.1.5.1)	bi	4	2018	fig|118272.4.peg.2018	100	Oligopeptide transport system permease protein oppB (TC 3.A.1.5.1)	bi	9	2731	fig|34051.6.peg.2731	100	Oligopeptide transport system permease protein OppB (TC 3.A.1.5.1)	bi	10	602	fig|34051.7.peg.602	100	Oligopeptide transport system permease protein OppB (TC 3.A.1.5.1)	bi	1	1404	fig|630.2.peg.1404	99.45	Oligopeptide transport system permease protein oppB
3061	603	fig|930944.3.peg.307	ABC transporter, periplasmic substrate-binding protein	bi	4	2019	fig|118272.4.peg.2019	100	Putative transport system periplasmic binding protein	bi	9	2732	fig|34051.6.peg.2732	100	ABC transporter, periplasmic substrate-binding protein	bi	10	603	fig|34051.7.peg.603	100	ABC transporter, periplasmic substrate-binding protein	bi	1	1405	fig|630.2.peg.1405	98.84	ABC transporter, periplasmic substrate-binding protein yejA
3071	521	fig|930944.3.peg.308	Rtn protein	bi	4	2020	fig|118272.4.peg.2020	100	Putative membrane protein precursor	bi	9	2733	fig|34051.6.peg.2733	96.65	Rtn protein	bi	10	604	fig|34051.7.peg.604	100	Rtn protein	bi	1	1406	fig|630.2.peg.1406	98.85	Rtn protein
3081	195	fig|930944.3.peg.309	Lipoprotein spr precursor	bi	4	2021	fig|118272.4.peg.2021	100	Lipoprotein spr precursor	bi	9	2734	fig|34051.6.peg.2734	100	Lipoprotein spr precursor	bi	10	605	fig|34051.7.peg.605	99.35	Lipoprotein spr precursor	bi	1	1407	fig|630.2.peg.1407	100	Lipoprotein spr precursor
3091	234	fig|930944.3.peg.310	Putative membrane protein	bi	4	2022	fig|118272.4.peg.2022	99.57	Putative membrane protein	bi	9	2735	fig|34051.6.peg.2735	100	Putative membrane protein	bi	10	606	fig|34051.7.peg.606	100	Putative membrane protein	bi	1	1408	fig|630.2.peg.1408	97.85	putative membrane protein
3101	328	fig|930944.3.peg.311	Putative metal chaperone, involved in Zn homeostasis, GTPase of COG0523 family	bi	4	2023	fig|118272.4.peg.2023	100	COG0523: Putative GTPases (G3E family)	bi	9	2736	fig|34051.6.peg.2736	100	Putative metal chaperone, involved in Zn homeostasis, GTPase of COG0523 family	bi	10	608	fig|34051.7.peg.608	100	Putative metal chaperone, involved in Zn homeostasis, GTPase of COG0523 family	bi	1	1409	fig|630.2.peg.1409	98.17	COG0523: Putative GTPases (G3E family)
3111	104	fig|930944.3.peg.312	Putative membrane protein precursor	bi	4	2024	fig|118272.4.peg.2024	98.06	Putative membrane protein precursor	bi	9	2737	fig|34051.6.peg.2737	99.03	Putative membrane protein precursor	bi	10	609	fig|34051.7.peg.609	99.03	Putative membrane protein precursor	bi	1	1410	fig|630.2.peg.1410	98.06	probable membrane protein YPO1278
3121	248	fig|930944.3.peg.313	Uxu operon transcriptional regulator	bi	4	2025	fig|118272.4.peg.2025	100	Uxu operon transcriptional regulator	bi	9	2738	fig|34051.6.peg.2738	100	Uxu operon transcriptional regulator	bi	10	610	fig|34051.7.peg.610	100	Uxu operon transcriptional regulator	bi	1	1411	fig|630.2.peg.1411	100	Hexuronate utilization operon transcriptional repressor ExuR
3131	491	fig|930944.3.peg.314	D-mannonate oxidoreductase (EC 1.1.1.57)	bi	4	2026	fig|118272.4.peg.2026	98.78	D-mannonate oxidoreductase (EC 1.1.1.57)	bi	9	2739	fig|34051.6.peg.2739	100	D-mannonate oxidoreductase (EC 1.1.1.57)	bi	10	611	fig|34051.7.peg.611	99.8	D-mannonate oxidoreductase (EC 1.1.1.57)	bi	1	1412	fig|630.2.peg.1412	97.14	D-mannonate oxidoreductase (EC 1.1.1.57)
3141	61	fig|930944.3.peg.315	hypothetical protein	bi	4	2027	fig|118272.4.peg.2027	98.11	hypothetical protein	bi	9	2740	fig|34051.6.peg.2740	100	hypothetical protein	bi	10	612	fig|34051.7.peg.612	100	hypothetical protein	bi	1	1413	fig|630.2.peg.1413	96.67
3151	397	fig|930944.3.peg.316	Mannonate dehydratase (EC 4.2.1.8)	bi	4	2028	fig|118272.4.peg.2028	99.75	Mannonate dehydratase (EC 4.2.1.8)	bi	9	2741	fig|34051.6.peg.2741	100	Mannonate dehydratase (EC 4.2.1.8)	bi	10	613	fig|34051.7.peg.613	100	Mannonate dehydratase (EC 4.2.1.8)	bi	1	1414	fig|630.2.peg.1414	98.99	Mannonate dehydratase (EC 4.2.1.8)
3161	191	fig|930944.3.peg.317	Translation elongation factor P-related protein	bi	4	2029	fig|118272.4.peg.2029	100	Translation elongation factor P-related protein	bi	9	2742	fig|34051.6.peg.2742	100	Translation elongation factor P-related protein	bi	10	614	fig|34051.7.peg.614	100	Translation elongation factor P-related protein	bi	1	1415	fig|630.2.peg.1415	99.47	Translation elongation factor P-related protein
3171	45	fig|930944.3.peg.318	hypothetical protein	bi	4	2030	fig|118272.4.peg.2030	100	hypothetical protein	bi	9	2743	fig|34051.6.peg.2743	97.73	hypothetical protein	bi	15	4059	fig|34051.7.peg.4059	85.29	hypothetical protein	bi	1	2482	fig|630.2.peg.2482	79.41	hypothetical protein
3181	415	fig|930944.3.peg.319	Tryptophan-specific transport protein	bi	4	2031	fig|118272.4.peg.2031	99.76	Tryptophan-specific transport protein	bi	9	2744	fig|34051.6.peg.2744	99.76	Tryptophan-specific transport protein	bi	10	615	fig|34051.7.peg.615	99.76	Tryptophan-specific transport protein	bi	1	1416	fig|630.2.peg.1416	99.03	Tryptophan-specific transport protein
3191	85	fig|930944.3.peg.320	proteinase inhibitor	bi	4	2032	fig|118272.4.peg.2032	100	hypothetical protein	bi	9	2745	fig|34051.6.peg.2745	100	proteinase inhibitor	bi	10	616	fig|34051.7.peg.616	100	proteinase inhibitor	bi	1	1417	fig|630.2.peg.1417	98.81	Proteinase inhibitor
3201	827	fig|930944.3.peg.321	Trimethylamine-N-oxide reductase (EC 1.6.6.9)	bi	4	2033	fig|118272.4.peg.2033	100	Trimethylamine-N-oxide reductase (EC 1.6.6.9)	bi	9	2746	fig|34051.6.peg.2746	99.88	Trimethylamine-N-oxide reductase (EC 1.6.6.9)	bi	10	617	fig|34051.7.peg.617	100	Trimethylamine-N-oxide reductase (EC 1.6.6.9)	bi	1	1419	fig|630.2.peg.1419	99.76	Trimethylamine-N-oxide reductase (EC 1.6.6.9)
3211	303	fig|930944.3.peg.322	Functional role page for Cytochrome c-type protein TorY	bi	4	2034	fig|118272.4.peg.2034	100	Functional role page for Cytochrome c-type protein TorY	bi	9	2747	fig|34051.6.peg.2747	100	Functional role page for Cytochrome c-type protein TorY	bi	10	618	fig|34051.7.peg.618	99.67	Functional role page for Cytochrome c-type protein TorY	bi	1	1420	fig|630.2.peg.1420	99.67	Cytochrome c-type protein torY
3221	64	fig|930944.3.peg.323	hypothetical protein	bi	4	2035	fig|118272.4.peg.2035	100	hypothetical protein	bi	9	2748	fig|34051.6.peg.2748	100	hypothetical protein	-				0		-				0
3231	141	fig|930944.3.peg.324	Putative Mut family protein	bi	4	2036	fig|118272.4.peg.2036	100	Putative Mut family protein	bi	9	2749	fig|34051.6.peg.2749	100	Putative Mut family protein	bi	10	619	fig|34051.7.peg.619	100	Putative Mut family protein	bi	1	1421	fig|630.2.peg.1421	94.29	MutT/nudix family protein
3241	378	fig|930944.3.peg.325	Fructose-specific phosphocarrier protein HPr (EC 2.7.1.69) / PTS system, fructose-specific IIA component (EC 2.7.1.69)	bi	4	2038	fig|118272.4.peg.2038	100	Fructose-specific phosphocarrier protein HPr (EC 2.7.1.69) / PTS system, fructose-specific IIA component (EC 2.7.1.69)	bi	9	2751	fig|34051.6.peg.2751	100	Fructose-specific phosphocarrier protein HPr (EC 2.7.1.69) / PTS system, fructose-specific IIA component (EC 2.7.1.69)	bi	10	621	fig|34051.7.peg.621	100	Fructose-specific phosphocarrier protein HPr (EC 2.7.1.69) / PTS system, fructose-specific IIA component (EC 2.7.1.69)	bi	1	1422	fig|630.2.peg.1422	98.14	Fructose-specific phosphocarrier protein HPr (EC 2.7.1.69) / PTS system, fructose-specific IIA component (EC 2.7.1.69)
3251	313	fig|930944.3.peg.326	1-phosphofructokinase (EC 2.7.1.56)	bi	4	2039	fig|118272.4.peg.2039	100	1-phosphofructokinase (EC 2.7.1.56)	bi	9	2752	fig|34051.6.peg.2752	100	1-phosphofructokinase (EC 2.7.1.56)	bi	10	622	fig|34051.7.peg.622	100	1-phosphofructokinase (EC 2.7.1.56)	bi	1	1423	fig|630.2.peg.1423	99.04	1-phosphofructokinase (EC 2.7.1.56)
3261	228	fig|930944.3.peg.327	PTS system, fructose-specific IIB component (EC 2.7.1.69) / PTS system, fructose-specific IIC component (EC 2.7.1.69)	uni	4	2040	fig|118272.4.peg.2040	100	PTS system, fructose-specific IIB component (EC 2.7.1.69) / PTS system, fructose-specific IIC component (EC 2.7.1.69)	-				0		uni	10	623	fig|34051.7.peg.623	100	PTS system, fructose-specific IIB component (EC 2.7.1.69) / PTS system, fructose-specific IIC component (EC 2.7.1.69)	uni	1	1424	fig|630.2.peg.1424	95.89	PTS system, fructose-specific IIB component (EC 2.7.1.69) / PTS system, fructose-specific IIC component (EC 2.7.1.69)
3271	327	fig|930944.3.peg.328	PTS system, fructose-specific IIB component (EC 2.7.1.69) / PTS system, fructose-specific IIC component (EC 2.7.1.69)	bi	4	2040	fig|118272.4.peg.2040	100	PTS system, fructose-specific IIB component (EC 2.7.1.69) / PTS system, fructose-specific IIC component (EC 2.7.1.69)	bi	9	2753	fig|34051.6.peg.2753	99.68	PTS system, fructose-specific IIB component (EC 2.7.1.69) / PTS system, fructose-specific IIC component (EC 2.7.1.69)	bi	10	623	fig|34051.7.peg.623	100	PTS system, fructose-specific IIB component (EC 2.7.1.69) / PTS system, fructose-specific IIC component (EC 2.7.1.69)	bi	1	1424	fig|630.2.peg.1424	99.38	PTS system, fructose-specific IIB component (EC 2.7.1.69) / PTS system, fructose-specific IIC component (EC 2.7.1.69)
3281	222	fig|930944.3.peg.329	Protein psaE precursor	bi	4	2041	fig|118272.4.peg.2041	100	Protein psaE precursor	bi	9	2754	fig|34051.6.peg.2754	100	Protein psaE precursor	bi	10	624	fig|34051.7.peg.624	100	Protein psaE precursor	bi	1	1425	fig|630.2.peg.1425	99.1	Protein psaE precursor
3291	102	fig|930944.3.peg.330	Protein psaF	bi	4	2042	fig|118272.4.peg.2042	100	Protein psaF	bi	9	2755	fig|34051.6.peg.2755	99.01	Protein psaF	bi	10	625	fig|34051.7.peg.625	100	Protein psaF	bi	1	1426	fig|630.2.peg.1426	97.03	Protein psaF
3301	160	fig|930944.3.peg.331	pH 6 antigen adhesin	bi	4	2043	fig|118272.4.peg.2043	100	pH 6 antigen adhesin	bi	9	2756	fig|34051.6.peg.2756	100	pH 6 antigen adhesin	bi	10	626	fig|34051.7.peg.626	100	pH 6 antigen adhesin	bi	1	1427	fig|630.2.peg.1427	100	pH 6 antigen adhesin
3311	155	fig|930944.3.peg.332	Chaperone protein psaB precursor	bi	4	2044	fig|118272.4.peg.2044	100	Chaperone protein psaB precursor	bi	9	2757	fig|34051.6.peg.2757	100	Chaperone protein psaB precursor	bi	10	627	fig|34051.7.peg.627	100	Chaperone protein psaB precursor	bi	1	1428	fig|630.2.peg.1428	100	Chaperone protein psaB precursor
3321	104	fig|930944.3.peg.333	Chaperone protein psaB precursor	uni	4	2044	fig|118272.4.peg.2044	100	Chaperone protein psaB precursor	uni	9	2757	fig|34051.6.peg.2757	100	Chaperone protein psaB precursor	uni	10	627	fig|34051.7.peg.627	100	Chaperone protein psaB precursor	uni	1	1428	fig|630.2.peg.1428	96.12	Chaperone protein psaB precursor
3331	842	fig|930944.3.peg.334	Outer membrane usher protein psaC precursor	bi	4	2045	fig|118272.4.peg.2045	100	Outer membrane usher protein psaC precursor	bi	9	2758	fig|34051.6.peg.2758	100	Outer membrane usher protein psaC precursor	bi	10	628	fig|34051.7.peg.628	100	Outer membrane usher protein psaC precursor	bi	1	1429	fig|630.2.peg.1429	96.55	Outer membrane usher protein psaC precursor
3341	282	fig|930944.3.peg.335	Endonuclease IV (EC 3.1.21.2)	bi	4	2046	fig|118272.4.peg.2046	100	Endonuclease IV (EC 3.1.21.2)	bi	9	2759	fig|34051.6.peg.2759	100	Endonuclease IV (EC 3.1.21.2)	bi	10	629	fig|34051.7.peg.629	100	Endonuclease IV (EC 3.1.21.2)	bi	1	1430	fig|630.2.peg.1430	96.09	Endonuclease IV (EC 3.1.21.2)
3351	361	fig|930944.3.peg.336	Putative membrane protein YeiH	bi	4	2048	fig|118272.4.peg.2048	99.44	Putative membrane protein YeiH	bi	9	2760	fig|34051.6.peg.2760	100	Putative membrane protein YeiH	bi	10	630	fig|34051.7.peg.630	100	Putative membrane protein YeiH	bi	1	1431	fig|630.2.peg.1431	97.21	Putative membrane protein YeiH
3361	422	fig|930944.3.peg.337	COG0791: Cell wall-associated hydrolases (invasion-associated proteins)	bi	4	2049	fig|118272.4.peg.2049	100	putative cell wall-associated hydrolase	bi	9	2761	fig|34051.6.peg.2761	100	COG0791: Cell wall-associated hydrolases (invasion-associated proteins)	bi	10	631	fig|34051.7.peg.631	100	COG0791: Cell wall-associated hydrolases (invasion-associated proteins)	-				0
3371	99	fig|930944.3.peg.338	hypothetical protein	bi	4	2050	fig|118272.4.peg.2050	100	hypothetical protein	bi	9	2762	fig|34051.6.peg.2762	100	hypothetical protein	bi	10	632	fig|34051.7.peg.632	100	hypothetical protein	-				0
3381	291	fig|930944.3.peg.339	LysR family transcriptional regulator YeiE	bi	4	2051	fig|118272.4.peg.2051	100	LysR family transcriptional regulator YeiE	bi	9	2763	fig|34051.6.peg.2763	100	LysR family transcriptional regulator YeiE	bi	10	633	fig|34051.7.peg.633	100	LysR family transcriptional regulator YeiE	bi	1	1432	fig|630.2.peg.1432	99.66	LysR family transcriptional regulator YeiE
3391	509	fig|930944.3.peg.340	Lysine-specific permease	bi	4	2052	fig|118272.4.peg.2052	98.45	Lysine-specific permease	bi	9	2764	fig|34051.6.peg.2764	100	Lysine-specific permease	bi	10	634	fig|34051.7.peg.634	100	Lysine-specific permease	bi	1	1433	fig|630.2.peg.1433	100	Lysine-specific permease
3401	361	fig|930944.3.peg.341	Iron(III) dicitrate transport system permease protein FecD (TC 3.A.1.14.1)	bi	4	2053	fig|118272.4.peg.2053	100	Iron(III) dicitrate transport system permease protein fecD (TC 3.A.1.14.1)	bi	9	2765	fig|34051.6.peg.2765	100	Iron(III) dicitrate transport system permease protein FecD (TC 3.A.1.14.1)	bi	10	635	fig|34051.7.peg.635	100	Iron(III) dicitrate transport system permease protein FecD (TC 3.A.1.14.1)	bi	1	1434	fig|630.2.peg.1434	99.44	Iron(III) dicitrate transport system permease protein fecD (TC 3.A.1.14.1)
3411	263	fig|930944.3.peg.342	Ferrichrome transport ATP-binding protein FhuC (TC 3.A.1.14.3)	bi	4	2054	fig|118272.4.peg.2054	99.62	ABC transporter ATP-binding protein	bi	9	2766	fig|34051.6.peg.2766	99.62	Ferrichrome transport ATP-binding protein FhuC (TC 3.A.1.14.3)	bi	10	636	fig|34051.7.peg.636	99.62	Ferrichrome transport ATP-binding protein FhuC (TC 3.A.1.14.3)	bi	1	1435	fig|630.2.peg.1435	99.62	ABC transporter ATP-binding protein
3421	658	fig|930944.3.peg.343	TonB-dependent receptor; Outer membrane receptor for ferrienterochelin and colicins	bi	4	2055	fig|118272.4.peg.2055	99.85	TonB-dependent receptor; Outer membrane receptor for ferrienterochelin and colicins	bi	9	2767	fig|34051.6.peg.2767	100	TonB-dependent receptor; Outer membrane receptor for ferrienterochelin and colicins	bi	10	637	fig|34051.7.peg.637	100	TonB-dependent receptor; Outer membrane receptor for ferrienterochelin and colicins	bi	1	1436	fig|630.2.peg.1436	96.8	TonB-dependent receptor; Outer membrane receptor for ferrienterochelin and colicins
3431	207	fig|930944.3.peg.344	Uncharacterized glutathione S-transferase-like protein	bi	4	2056	fig|118272.4.peg.2056	100	Uncharacterized glutathione S-transferase-like protein	bi	9	2768	fig|34051.6.peg.2768	100	Uncharacterized glutathione S-transferase-like protein	bi	10	638	fig|34051.7.peg.638	100	Uncharacterized glutathione S-transferase-like protein	bi	1	1437	fig|630.2.peg.1437	98.54	Uncharacterized glutathione S-transferase-like protein
3441	220	fig|930944.3.peg.345	Phosphoserine phosphatase (EC 3.1.3.3)	bi	4	2057	fig|118272.4.peg.2057	100	Phosphoserine phosphatase (EC 3.1.3.3)	bi	9	2769	fig|34051.6.peg.2769	100	Phosphoserine phosphatase (EC 3.1.3.3)	bi	10	639	fig|34051.7.peg.639	100	Phosphoserine phosphatase (EC 3.1.3.3)	bi	1	1438	fig|630.2.peg.1438	99.54	Phosphoserine phosphatase (EC 3.1.3.3)
3451	41	fig|930944.3.peg.346	hypothetical protein	bi	4	2058	fig|118272.4.peg.2058	100	hypothetical protein	bi	9	2770	fig|34051.6.peg.2770	100	hypothetical protein	bi	10	640	fig|34051.7.peg.640	100	hypothetical protein	-				0
3461	359	fig|930944.3.peg.347	2-Oxobutyrate oxidase, putative	bi	4	2059	fig|118272.4.peg.2059	99.72	2-Oxobutyrate oxidase, putative	bi	9	2771	fig|34051.6.peg.2771	100	2-Oxobutyrate oxidase, putative	bi	10	641	fig|34051.7.peg.641	100	2-Oxobutyrate oxidase, putative	bi	1	1439	fig|630.2.peg.1439	95.47	2-Oxobutyrate oxidase, putative
3471	276	fig|930944.3.peg.348	Methionine ABC transporter substrate-binding protein	bi	4	2060	fig|118272.4.peg.2060	99.64	Methionine ABC transporter substrate-binding protein	bi	9	2772	fig|34051.6.peg.2772	100	Methionine ABC transporter substrate-binding protein	bi	10	642	fig|34051.7.peg.642	100	Methionine ABC transporter substrate-binding protein	bi	1	1440	fig|630.2.peg.1440	98.91	Methionine ABC transporter substrate-binding protein
3481	329	fig|930944.3.peg.349	Methionine ABC transporter ATP-binding protein	bi	4	2061	fig|118272.4.peg.2061	99.7	Methionine ABC transporter ATP-binding protein	bi	9	2773	fig|34051.6.peg.2773	100	Methionine ABC transporter ATP-binding protein	bi	10	643	fig|34051.7.peg.643	100	Methionine ABC transporter ATP-binding protein	bi	1	1441	fig|630.2.peg.1441	99.09	Methionine ABC transporter ATP-binding protein
3491	224	fig|930944.3.peg.350	Methionine ABC transporter permease protein	bi	4	2062	fig|118272.4.peg.2062	100	Methionine ABC transporter permease protein	bi	9	2774	fig|34051.6.peg.2774	100	Methionine ABC transporter permease protein	bi	10	644	fig|34051.7.peg.644	100	Methionine ABC transporter permease protein	bi	1	1442	fig|630.2.peg.1442	98.65	Methionine ABC transporter permease protein
3501	382	fig|930944.3.peg.351	Cystathionine gamma-lyase (EC 4.4.1.1)	bi	4	2063	fig|118272.4.peg.2063	99.48	Cystathionine gamma-lyase (EC 4.4.1.1)	bi	9	2775	fig|34051.6.peg.2775	99.74	Cystathionine gamma-lyase (EC 4.4.1.1)	bi	10	645	fig|34051.7.peg.645	99.74	Cystathionine gamma-lyase (EC 4.4.1.1)	bi	1	1443	fig|630.2.peg.1443	98.69	Cystathionine gamma-lyase (EC 4.4.1.1)
3511	456	fig|930944.3.peg.352	Cystathionine beta-synthase (EC 4.2.1.22)	bi	4	2064	fig|118272.4.peg.2064	100	Cystathionine beta-synthase (EC 4.2.1.22)	bi	9	2776	fig|34051.6.peg.2776	100	Cystathionine beta-synthase (EC 4.2.1.22)	bi	10	646	fig|34051.7.peg.646	100	Cystathionine beta-synthase (EC 4.2.1.22)	bi	1	1444	fig|630.2.peg.1444	99.56	Cystathionine beta-synthase (EC 4.2.1.22)
3521	397	fig|930944.3.peg.353	D-alanyl-D-alanine carboxypeptidase (EC 3.4.16.4)	bi	4	2065	fig|118272.4.peg.2065	100	D-alanyl-D-alanine carboxypeptidase (EC 3.4.16.4)	bi	9	2777	fig|34051.6.peg.2777	100	D-alanyl-D-alanine carboxypeptidase (EC 3.4.16.4)	bi	10	647	fig|34051.7.peg.647	100	D-alanyl-D-alanine carboxypeptidase (EC 3.4.16.4)	bi	1	1445	fig|630.2.peg.1445	98.99	D-alanyl-D-alanine carboxypeptidase (EC 3.4.16.4)#penicillin-binding protein 6
3531	350	fig|930944.3.peg.354	Transposase	uni	1	862	fig|118272.4.peg.862	47.71	transposase InsD2 for insertion sequence IS4321L	uni	7	1511	fig|34051.6.peg.1511	99.71	Transposase	uni	10	1061	fig|34051.7.peg.1061	98.23	Transposase	uni	1	1110	fig|630.2.peg.1110	98.53	Transposase
3541	456	fig|930944.3.peg.355	L-serine dehydratase (EC 4.3.1.17)	bi	4	2072	fig|118272.4.peg.2072	100	L-serine dehydratase (EC 4.3.1.17)	bi	9	2778	fig|34051.6.peg.2778	100	L-serine dehydratase (EC 4.3.1.17)	bi	10	648	fig|34051.7.peg.648	99.78	L-serine dehydratase (EC 4.3.1.17)	bi	1	1446	fig|630.2.peg.1446	99.34	L-serine dehydratase (EC 4.3.1.17)
3551	432	fig|930944.3.peg.356	Serine transporter	bi	4	2073	fig|118272.4.peg.2073	100	Serine transporter	bi	9	2779	fig|34051.6.peg.2779	100	Serine transporter	bi	10	649	fig|34051.7.peg.649	100	Serine transporter	bi	1	1447	fig|630.2.peg.1447	99.77	Serine transporter
3561	255	fig|930944.3.peg.357	Deoxyribose operon repressor, DeoR family	bi	4	2075	fig|118272.4.peg.2075	100	Deoxyribose operon repressor, DeoR family	bi	9	2781	fig|34051.6.peg.2781	100	Deoxyribose operon repressor, DeoR family	bi	10	651	fig|34051.7.peg.651	100	Deoxyribose operon repressor, DeoR family	bi	1	1449	fig|630.2.peg.1449	98.82	Deoxyribose operon repressor, DeoR family
3571	224	fig|930944.3.peg.358	Deoxyribose-phosphate aldolase (EC 4.1.2.4)	bi	4	2076	fig|118272.4.peg.2076	100	Deoxyribose-phosphate aldolase (EC 4.1.2.4)	bi	9	2782	fig|34051.6.peg.2782	100	Deoxyribose-phosphate aldolase (EC 4.1.2.4)	bi	10	652	fig|34051.7.peg.652	100	Deoxyribose-phosphate aldolase (EC 4.1.2.4)	bi	1	1450	fig|630.2.peg.1450	99.1	Deoxyribose-phosphate aldolase (EC 4.1.2.4)
3581	203	fig|930944.3.peg.359	Putative permease	bi	4	2077	fig|118272.4.peg.2077	100	Putative permease	bi	9	2784	fig|34051.6.peg.2784	100	Putative permease	bi	10	654	fig|34051.7.peg.654	100	Putative permease	bi	1	1451	fig|630.2.peg.1451	98.02	Bacitracin transport permease protein BCRC
3591	211	fig|930944.3.peg.360	Putative membrane protein	bi	4	2078	fig|118272.4.peg.2078	100	Putative membrane protein	bi	9	2785	fig|34051.6.peg.2785	100	Putative membrane protein	bi	10	655	fig|34051.7.peg.655	100	Putative membrane protein	bi	1	1452	fig|630.2.peg.1452	95.71	probable membrane protein YPO1325
3601	563	fig|930944.3.peg.361	TrkA, Potassium channel-family protein	bi	4	2079	fig|118272.4.peg.2079	100	TrkA, Potassium channel-family protein	bi	9	2786	fig|34051.6.peg.2786	100	TrkA, Potassium channel-family protein	bi	10	656	fig|34051.7.peg.656	100	TrkA, Potassium channel-family protein	bi	1	1453	fig|630.2.peg.1453	99.82	TrkA, Potassium channel-family protein
3611	88	fig|930944.3.peg.362	Glutaredoxin 1	bi	4	2080	fig|118272.4.peg.2080	100	Glutaredoxin 1	bi	9	2787	fig|34051.6.peg.2787	100	Glutaredoxin 1	bi	10	657	fig|34051.7.peg.657	100	Glutaredoxin 1	bi	1	1454	fig|630.2.peg.1454	100	Glutaredoxin 1
3621	103	fig|930944.3.peg.363	hypothetical protein; Some similarities with putative membrane protein YbjC of Escherichia coli	bi	4	2081	fig|118272.4.peg.2081	100	hypothetical protein; Some similarities with putative membrane protein YbjC of Escherichia coli	bi	9	2788	fig|34051.6.peg.2788	100	hypothetical protein; Some similarities with putative membrane protein YbjC of Escherichia coli	bi	10	658	fig|34051.7.peg.658	100	hypothetical protein; Some similarities with putative membrane protein YbjC of Escherichia coli	bi	1	1455	fig|630.2.peg.1455	98.04	hypothetical protein; Some similarities with putative membrane protein YbjC of Escherichia coli
3631	162	fig|930944.3.peg.364	putative sensory transduction regulator	bi	4	2082	fig|118272.4.peg.2082	100	putative sensory transduction regulator	bi	9	2789	fig|34051.6.peg.2789	100	putative sensory transduction regulator	bi	10	659	fig|34051.7.peg.659	100	putative sensory transduction regulator	bi	1	1456	fig|630.2.peg.1456	100	putative sensory transduction regulator
3641	370	fig|930944.3.peg.365	Putrescine ABC transporter putrescine-binding protein PotF (TC 3.A.1.11.2)	bi	4	2083	fig|118272.4.peg.2083	100	Putrescine ABC transporter putrescine-binding protein potF (TC 3.A.1.11.2)	bi	9	2790	fig|34051.6.peg.2790	100	Putrescine ABC transporter putrescine-binding protein PotF (TC 3.A.1.11.2)	bi	10	660	fig|34051.7.peg.660	100	Putrescine ABC transporter putrescine-binding protein PotF (TC 3.A.1.11.2)	bi	1	1457	fig|630.2.peg.1457	99.46	Putrescine ABC transporter putrescine-binding protein potF (TC 3.A.1.11.2)
3651	40	fig|930944.3.peg.366	hypothetical protein	bi	4	2084	fig|118272.4.peg.2084	100	hypothetical protein	bi	9	2791	fig|34051.6.peg.2791	100	hypothetical protein	bi	10	661	fig|34051.7.peg.661	100	hypothetical protein	-				0
3661	360	fig|930944.3.peg.367	Putrescine transport ATP-binding protein PotG (TC 3.A.1.11.2)	bi	4	2085	fig|118272.4.peg.2085	100	Putrescine transport ATP-binding protein potG (TC 3.A.1.11.2)	bi	9	2792	fig|34051.6.peg.2792	100	Putrescine transport ATP-binding protein PotG (TC 3.A.1.11.2)	bi	10	662	fig|34051.7.peg.662	100	Putrescine transport ATP-binding protein PotG (TC 3.A.1.11.2)	bi	1	1458	fig|630.2.peg.1458	99.16	Putrescine transport ATP-binding protein potG (TC 3.A.1.11.2)
3671	322	fig|930944.3.peg.368	Putrescine transport system permease protein PotH (TC 3.A.1.11.2)	bi	4	2086	fig|118272.4.peg.2086	100	Putrescine transport system permease protein potH (TC 3.A.1.11.2)	bi	9	2793	fig|34051.6.peg.2793	100	Putrescine transport system permease protein PotH (TC 3.A.1.11.2)	bi	10	663	fig|34051.7.peg.663	100	Putrescine transport system permease protein PotH (TC 3.A.1.11.2)	bi	1	1459	fig|630.2.peg.1459	99.38	Putrescine transport system permease protein potH (TC 3.A.1.11.2)
3681	282	fig|930944.3.peg.369	Putrescine transport system permease protein PotI (TC 3.A.1.11.2)	bi	4	2087	fig|118272.4.peg.2087	99.64	Putrescine transport system permease protein potI (TC 3.A.1.11.2)	bi	9	2794	fig|34051.6.peg.2794	100	Putrescine transport system permease protein PotI (TC 3.A.1.11.2)	bi	10	664	fig|34051.7.peg.664	100	Putrescine transport system permease protein PotI (TC 3.A.1.11.2)	bi	1	1460	fig|630.2.peg.1460	98.93	Putrescine transport system permease protein potI (TC 3.A.1.11.2)
3691	47	fig|930944.3.peg.370	hypothetical protein	-				0		bi	9	2795	fig|34051.6.peg.2795	100	hypothetical protein	-				0		-				0
3701	159	fig|930944.3.peg.371	Putative membrane protein	bi	4	2088	fig|118272.4.peg.2088	99.37	Putative membrane protein	bi	9	2796	fig|34051.6.peg.2796	100	Putative membrane protein	bi	10	665	fig|34051.7.peg.665	100	Putative membrane protein	bi	1	4223	fig|630.2.peg.4223	97.73
3711	376	fig|930944.3.peg.372	23S rRNA (Uracil-5-) -methyltransferase rumB (EC 2.1.1.-)	bi	4	2089	fig|118272.4.peg.2089	99.2	23S rRNA (Uracil-5-) -methyltransferase rumB (EC 2.1.1.-)	bi	9	2797	fig|34051.6.peg.2797	100	23S rRNA (Uracil-5-) -methyltransferase rumB (EC 2.1.1.-)	bi	10	666	fig|34051.7.peg.666	100	23S rRNA (Uracil-5-) -methyltransferase rumB (EC 2.1.1.-)	bi	1	1462	fig|630.2.peg.1462	97.59	23S rRNA (Uracil-5-) -methyltransferase rumB (EC 2.1.1.-)
3721	250	fig|930944.3.peg.373	Arginine ABC transporter, periplasmic arginine-binding protein ArtJ	bi	4	2090	fig|118272.4.peg.2090	100	Arginine ABC transporter, periplasmic arginine-binding protein ArtJ	bi	9	2798	fig|34051.6.peg.2798	100	Arginine ABC transporter, periplasmic arginine-binding protein ArtJ	bi	10	667	fig|34051.7.peg.667	100	Arginine ABC transporter, periplasmic arginine-binding protein ArtJ	bi	1	1463	fig|630.2.peg.1463	99.6	Arginine ABC transporter, periplasmic arginine-binding protein ArtJ
3731	42	fig|930944.3.peg.374	hypothetical protein	-				0		bi	9	2799	fig|34051.6.peg.2799	100	hypothetical protein	bi	10	668	fig|34051.7.peg.668	100	hypothetical protein	-				0
3741	223	fig|930944.3.peg.375	Arginine ABC transporter, permease protein ArtM	bi	4	2091	fig|118272.4.peg.2091	100	Arginine ABC transporter, permease protein ArtM	bi	9	2800	fig|34051.6.peg.2800	100	Arginine ABC transporter, permease protein ArtM	bi	10	669	fig|34051.7.peg.669	100	Arginine ABC transporter, permease protein ArtM	bi	1	1465	fig|630.2.peg.1465	100	Arginine ABC transporter, permease protein ArtM
3751	239	fig|930944.3.peg.376	Arginine ABC transporter, permease protein ArtQ	bi	4	2092	fig|118272.4.peg.2092	100	Arginine ABC transporter, permease protein ArtQ	bi	9	2801	fig|34051.6.peg.2801	100	Arginine ABC transporter, permease protein ArtQ	bi	10	670	fig|34051.7.peg.670	99.58	Arginine ABC transporter, permease protein ArtQ	bi	1	1466	fig|630.2.peg.1466	99.16	Arginine ABC transporter, permease protein ArtQ
3761	244	fig|930944.3.peg.377	Arginine ABC transporter, periplasmic arginine-binding protein ArtI	bi	4	2093	fig|118272.4.peg.2093	100	Arginine ABC transporter, periplasmic arginine-binding protein ArtI	bi	9	2802	fig|34051.6.peg.2802	100	Arginine ABC transporter, periplasmic arginine-binding protein ArtI	bi	10	671	fig|34051.7.peg.671	99.59	Arginine ABC transporter, periplasmic arginine-binding protein ArtI	bi	1	1467	fig|630.2.peg.1467	100	Arginine ABC transporter, periplasmic arginine-binding protein ArtI
3771	260	fig|930944.3.peg.378	Arginine ABC transporter, ATP-binding protein ArtP	bi	4	2094	fig|118272.4.peg.2094	100	Arginine ABC transporter, ATP-binding protein ArtP	bi	9	2803	fig|34051.6.peg.2803	100	Arginine ABC transporter, ATP-binding protein ArtP	bi	10	672	fig|34051.7.peg.672	100	Arginine ABC transporter, ATP-binding protein ArtP	bi	1	1468	fig|630.2.peg.1468	100	Arginine ABC transporter, ATP-binding protein ArtP
3781	192	fig|930944.3.peg.379	probable lipoprotein	bi	4	2095	fig|118272.4.peg.2095	98.43	Putative lipoprotein	bi	9	2804	fig|34051.6.peg.2804	100	probable lipoprotein	bi	10	673	fig|34051.7.peg.673	100	probable lipoprotein	bi	1	1469	fig|630.2.peg.1469	96.34	Putative lipoprotein
3791	337	fig|930944.3.peg.380	Putative nucleotide di-P-sugar epimerase or dehydratase	bi	4	2096	fig|118272.4.peg.2096	100	hypothetical protein	bi	9	2805	fig|34051.6.peg.2805	100	Putative nucleotide di-P-sugar epimerase or dehydratase	bi	10	674	fig|34051.7.peg.674	100	Putative nucleotide di-P-sugar epimerase or dehydratase	bi	1	1470	fig|630.2.peg.1470	99.4	Putative nucleotide di-P-sugar epimerase or dehydratase
3801	486	fig|930944.3.peg.381	hypothetical protein	bi	4	2097	fig|118272.4.peg.2097	100	Putative membrane protein	bi	9	2806	fig|34051.6.peg.2806	100	hypothetical protein	bi	10	675	fig|34051.7.peg.675	100	hypothetical protein	bi	1	1471	fig|630.2.peg.1471	98.76	Putative nucleoside-diphosphate-sugar epimerase
3811	340	fig|930944.3.peg.382	Low-specificity L-threonine aldolase (EC 4.1.2.5)	bi	4	2098	fig|118272.4.peg.2098	99.71	Low-specificity L-threonine aldolase (EC 4.1.2.5)	bi	9	2807	fig|34051.6.peg.2807	100	Low-specificity L-threonine aldolase (EC 4.1.2.5)	bi	10	676	fig|34051.7.peg.676	100	Low-specificity L-threonine aldolase (EC 4.1.2.5)	bi	1	1472	fig|630.2.peg.1472	96.46	Low-specificity L-threonine aldolase (EC 4.1.2.5)
3821	296	fig|930944.3.peg.383	O-Methyltransferase involved in polyketide biosynthesis	bi	4	2099	fig|118272.4.peg.2099	99.32	COG3315: O-Methyltransferase involved in polyketide biosynthesis	bi	9	2808	fig|34051.6.peg.2808	100	O-Methyltransferase involved in polyketide biosynthesis	bi	10	677	fig|34051.7.peg.677	100	O-Methyltransferase involved in polyketide biosynthesis	bi	1	1473	fig|630.2.peg.1473	97.29	O-Methyltransferase involved in polyketide biosynthesis
3831	574	fig|930944.3.peg.384	Pyruvate oxidase [ubiquinone, cytochrome] (EC 1.2.2.2)	bi	4	2100	fig|118272.4.peg.2100	99.83	Pyruvate oxidase [ubiquinone, cytochrome] (EC 1.2.2.2)	bi	9	2809	fig|34051.6.peg.2809	100	Pyruvate oxidase [ubiquinone, cytochrome] (EC 1.2.2.2)	bi	10	678	fig|34051.7.peg.678	100	Pyruvate oxidase [ubiquinone, cytochrome] (EC 1.2.2.2)	bi	1	1474	fig|630.2.peg.1474	99.3	Pyruvate oxidase [ubiquinone, cytochrome] (EC 1.2.2.2)
3841	369	fig|930944.3.peg.385	NADH oxidoreductase hcr (EC 1.-.-.-)	bi	4	2101	fig|118272.4.peg.2101	100	NADH oxidoreductase hcr (EC 1.-.-.-)	bi	9	2810	fig|34051.6.peg.2810	100	NADH oxidoreductase hcr (EC 1.-.-.-)	bi	10	679	fig|34051.7.peg.679	100	NADH oxidoreductase hcr (EC 1.-.-.-)	bi	1	1475	fig|630.2.peg.1475	99.41	NADH oxidoreductase hcr (EC 1.-.-.-)
3851	551	fig|930944.3.peg.386	Hydroxylamine reductase (EC 1.7.-.-)	bi	4	2102	fig|118272.4.peg.2102	100	Hydroxylamine reductase (EC 1.7.-.-)	bi	9	2811	fig|34051.6.peg.2811	100	Hydroxylamine reductase (EC 1.7.-.-)	bi	10	680	fig|34051.7.peg.680	100	Hydroxylamine reductase (EC 1.7.-.-)	bi	1	1476	fig|630.2.peg.1476	98.36	Hydroxylamine reductase (EC 1.7.-.-)
3861	300	fig|930944.3.peg.387	Putative surface protein	bi	4	2103	fig|118272.4.peg.2103	99.67	Putative surface protein	bi	9	2812	fig|34051.6.peg.2812	100	Putative surface protein	bi	10	681	fig|34051.7.peg.681	100	Putative surface protein	bi	1	1477	fig|630.2.peg.1477	97.99	Putative membrane protein
3871	555	fig|930944.3.peg.388	Predicted ATP-dependent endonuclease of the OLD family	bi	4	2104	fig|118272.4.peg.2104	99.82	Predicted ATP-dependent endonuclease of the OLD family	bi	9	2813	fig|34051.6.peg.2813	100	Predicted ATP-dependent endonuclease of the OLD family	bi	10	682	fig|34051.7.peg.682	100	Predicted ATP-dependent endonuclease of the OLD family	bi	1	1478	fig|630.2.peg.1478	98.56	Predicted ATP-dependent endonuclease of the OLD family
3881	328	fig|930944.3.peg.389	Virulence factor VirK	bi	4	2105	fig|118272.4.peg.2105	99.39	Putative virulence factor	bi	9	2814	fig|34051.6.peg.2814	100	Virulence factor VirK	bi	10	683	fig|34051.7.peg.683	95.85	Virulence factor VirK	bi	1	1479	fig|630.2.peg.1479	96.94	VirK
3891	371	fig|930944.3.peg.390	Macrolide-specific efflux protein MacA	bi	4	2106	fig|118272.4.peg.2106	100	Macrolide-specific efflux protein MacA	bi	9	2815	fig|34051.6.peg.2815	100	Macrolide-specific efflux protein MacA	bi	10	684	fig|34051.7.peg.684	100	Macrolide-specific efflux protein MacA	bi	1	1480	fig|630.2.peg.1480	98.38	Macrolide-specific efflux protein MacA
3901	650	fig|930944.3.peg.391	putative ABC transporter ATP-binding protein	bi	4	2107	fig|118272.4.peg.2107	99.85	Macrolide export ATP-binding/permease protein MacB (EC 3.6.3.-)	bi	9	2816	fig|34051.6.peg.2816	100	putative ABC transporter ATP-binding protein	bi	10	685	fig|34051.7.peg.685	100	putative ABC transporter ATP-binding protein	bi	1	1481	fig|630.2.peg.1481	99.38	Macrolide export ATP-binding/permease protein macB (EC 3.6.3.-)
3911	86	fig|930944.3.peg.392	Cold shock protein CspD	bi	4	2108	fig|118272.4.peg.2108	100	Cold shock protein CspD	bi	9	2818	fig|34051.6.peg.2818	100	Cold shock protein CspD	bi	10	687	fig|34051.7.peg.687	100	Cold shock protein CspD	bi	1	1482	fig|630.2.peg.1482	98.82	Cold shock protein CspD
3921	116	fig|930944.3.peg.393	ATP-dependent Clp protease adaptor protein ClpS	bi	4	2109	fig|118272.4.peg.2109	100	ATP-dependent Clp protease adaptor protein ClpS	bi	9	2819	fig|34051.6.peg.2819	100	ATP-dependent Clp protease adaptor protein ClpS	bi	10	688	fig|34051.7.peg.688	100	ATP-dependent Clp protease adaptor protein ClpS	bi	1	1483	fig|630.2.peg.1483	100	ATP-dependent Clp protease adaptor protein clpS
3931	759	fig|930944.3.peg.394	ATP-dependent Clp protease ATP-binding subunit ClpA	bi	4	2110	fig|118272.4.peg.2110	100	ATP-dependent Clp protease ATP-binding subunit ClpA	bi	9	2820	fig|34051.6.peg.2820	100	ATP-dependent Clp protease ATP-binding subunit ClpA	bi	10	689	fig|34051.7.peg.689	100	ATP-dependent Clp protease ATP-binding subunit ClpA	bi	1	1484	fig|630.2.peg.1484	100	ATP-dependent Clp protease ATP-binding subunit clpA
3941	73	fig|930944.3.peg.395	Translation initiation factor 1	bi	4	2111	fig|118272.4.peg.2111	100	Translation initiation factor 1	bi	9	2821	fig|34051.6.peg.2821	100	Translation initiation factor 1	bi	10	690	fig|34051.7.peg.690	100	Translation initiation factor 1	bi	1	1485	fig|630.2.peg.1485	100	Translation initiation factor 1
3951	237	fig|930944.3.peg.396	Leucyl/phenylalanyl-tRNA--protein transferase (EC 2.3.2.6)	bi	4	2112	fig|118272.4.peg.2112	100	Leucyl/phenylalanyl-tRNA--protein transferase (EC 2.3.2.6)	bi	9	2822	fig|34051.6.peg.2822	100	Leucyl/phenylalanyl-tRNA--protein transferase (EC 2.3.2.6)	bi	10	691	fig|34051.7.peg.691	100	Leucyl/phenylalanyl-tRNA--protein transferase (EC 2.3.2.6)	bi	1	1486	fig|630.2.peg.1486	98.31	Leucyl/phenylalanyl-tRNA--protein transferase (EC 2.3.2.6)
3961	575	fig|930944.3.peg.397	Transport ATP-binding protein CydC	bi	4	2113	fig|118272.4.peg.2113	99.83	Transport ATP-binding protein CydC	bi	9	2823	fig|34051.6.peg.2823	100	Transport ATP-binding protein CydC	bi	10	692	fig|34051.7.peg.692	99.3	Transport ATP-binding protein CydC	bi	1	1488	fig|630.2.peg.1488	99.13	Transport ATP-binding protein cydC
3971	589	fig|930944.3.peg.398	Transport ATP-binding protein CydD	bi	4	2114	fig|118272.4.peg.2114	100	Transport ATP-binding protein CydD	bi	9	2824	fig|34051.6.peg.2824	100	Transport ATP-binding protein CydD	bi	10	693	fig|34051.7.peg.693	100	Transport ATP-binding protein CydD	bi	1	1489	fig|630.2.peg.1489	99.15	Transport ATP-binding protein cydD
3981	321	fig|930944.3.peg.399	Thioredoxin reductase (EC 1.8.1.9)	bi	4	2115	fig|118272.4.peg.2115	96.08	Thioredoxin reductase (EC 1.8.1.9)	bi	9	2825	fig|34051.6.peg.2825	100	Thioredoxin reductase (EC 1.8.1.9)	bi	10	694	fig|34051.7.peg.694	100	Thioredoxin reductase (EC 1.8.1.9)	bi	1	1490	fig|630.2.peg.1490	98.46	Thioredoxin reductase (EC 1.8.1.9)
3991	165	fig|930944.3.peg.400	Leucine-responsive regulatory protein, regulator for leucine (or lrp) regulon and high-affinity branched-chain amino acid transport system	bi	4	2116	fig|118272.4.peg.2116	100	leucine-responsive transcriptional regulator	bi	9	2826	fig|34051.6.peg.2826	100	Leucine-responsive regulatory protein, regulator for leucine (or lrp) regulon and high-affinity branched-chain amino acid transport system	bi	10	695	fig|34051.7.peg.695	100	Leucine-responsive regulatory protein, regulator for leucine (or lrp) regulon and high-affinity branched-chain amino acid transport system	bi	1	1491	fig|630.2.peg.1491	100	Leucine-responsive regulatory protein
4001	1205	fig|930944.3.peg.401	Cell division protein FtsK	bi	4	2117	fig|118272.4.peg.2117	99.58	Cell division protein FtsK	bi	9	2827	fig|34051.6.peg.2827	100	Cell division protein FtsK	bi	10	696	fig|34051.7.peg.696	100	Cell division protein FtsK	bi	1	1492	fig|630.2.peg.1492	97.84	Cell division protein ftsK
4011	204	fig|930944.3.peg.402	Outer membrane lipoprotein carrier protein LolA	bi	4	2118	fig|118272.4.peg.2118	100	Outer membrane lipoprotein carrier protein LolA	bi	9	2828	fig|34051.6.peg.2828	100	Outer membrane lipoprotein carrier protein LolA	bi	10	697	fig|34051.7.peg.697	100	Outer membrane lipoprotein carrier protein LolA	bi	1	1493	fig|630.2.peg.1493	99.01	Outer membrane lipoprotein carrier protein LolA
4021	445	fig|930944.3.peg.403	FIG065221: ATPase, AAA family	bi	4	2119	fig|118272.4.peg.2119	99.77	FIG065221: ATPase, AAA family	bi	9	2829	fig|34051.6.peg.2829	100	FIG065221: ATPase, AAA family	bi	10	698	fig|34051.7.peg.698	100	FIG065221: ATPase, AAA family	bi	1	1494	fig|630.2.peg.1494	99.1	ATPase, AAA family
4031	431	fig|930944.3.peg.404	Seryl-tRNA synthetase (EC 6.1.1.11)	bi	4	2120	fig|118272.4.peg.2120	100	Seryl-tRNA synthetase (EC 6.1.1.11)	bi	9	2830	fig|34051.6.peg.2830	100	Seryl-tRNA synthetase (EC 6.1.1.11)	bi	10	699	fig|34051.7.peg.699	100	Seryl-tRNA synthetase (EC 6.1.1.11)	bi	1	1495	fig|630.2.peg.1495	100	Seryl-tRNA synthetase (EC 6.1.1.11)
4041	350	fig|930944.3.peg.405	Transposase	uni	1	862	fig|118272.4.peg.862	47.71	transposase InsD2 for insertion sequence IS4321L	uni	7	1511	fig|34051.6.peg.1511	99.41	Transposase	uni	10	1061	fig|34051.7.peg.1061	97.94	Transposase	uni	1	1110	fig|630.2.peg.1110	98.82	Transposase
4051	398	fig|930944.3.peg.406	ISSod5, transposase	uni	13	4271	fig|118272.4.peg.4271	87.8	putative transposase, truncation	-				0		uni	10	1071	fig|34051.7.peg.1071	98.75	ISSod5, transposase	uni	2	4201	fig|630.2.peg.4201	95.25	Transposase
4061	383	fig|930944.3.peg.407	Hypothetical MFS-type transporter protein ycaD	bi	5	2181	fig|118272.4.peg.2181	98.95	Hypothetical MFS-type transporter protein ycaD	bi	9	2831	fig|34051.6.peg.2831	100	Hypothetical MFS-type transporter protein ycaD	bi	10	700	fig|34051.7.peg.700	100	Hypothetical MFS-type transporter protein ycaD	bi	1	1497	fig|630.2.peg.1497	98.17	Transmembrane transport protein
4071	247	fig|930944.3.peg.408	Pyruvate formate-lyase activating enzyme (EC 1.97.1.4)	bi	5	2182	fig|118272.4.peg.2182	100	COG1180: Pyruvate-formate lyase-activating enzyme	bi	9	2832	fig|34051.6.peg.2832	100	Pyruvate formate-lyase activating enzyme (EC 1.97.1.4)	bi	10	701	fig|34051.7.peg.701	100	Pyruvate formate-lyase activating enzyme (EC 1.97.1.4)	bi	1	1498	fig|630.2.peg.1498	99.59	Pyruvate formate-lyase activating enzyme (EC 1.97.1.4)
4081	761	fig|930944.3.peg.409	Pyruvate formate-lyase (EC 2.3.1.54)	bi	5	2183	fig|118272.4.peg.2183	100	COG1882: Pyruvate-formate lyase	bi	9	2833	fig|34051.6.peg.2833	100	Pyruvate formate-lyase (EC 2.3.1.54)	bi	10	702	fig|34051.7.peg.702	100	Pyruvate formate-lyase (EC 2.3.1.54)	bi	1	1499	fig|630.2.peg.1499	100	Pyruvate formate-lyase (EC 2.3.1.54)
4091	286	fig|930944.3.peg.410	Formate efflux transporter (TC 2.A.44 family)	bi	5	2285	fig|118272.4.peg.2285	100	Formate efflux transporter (TC 2.A.44 family)	bi	9	2835	fig|34051.6.peg.2835	100	Formate efflux transporter (TC 2.A.44 family)	bi	10	704	fig|34051.7.peg.704	100	Formate efflux transporter (TC 2.A.44 family)	bi	1	1500	fig|630.2.peg.1500	100	Formate efflux transporter (TC 2.A.44 family)
4101	57	fig|930944.3.peg.411	hypothetical protein	-				0		-				0		-				0		-				0
4111	45	fig|930944.3.peg.412	hypothetical protein	uni	1	472	fig|118272.4.peg.472	68.97	hypothetical protein	bi	8	2261	fig|34051.6.peg.2261	79.31	Putative membrane protein	uni	14	3607	fig|34051.7.peg.3607	63.89	hypothetical protein	bi	1	2777	fig|630.2.peg.2777	76.47
4121	137	fig|930944.3.peg.413	Transposase	uni	8	3344	fig|118272.4.peg.3344	48.53	Transposase, IS110 Familly	uni	7	1511	fig|34051.6.peg.1511	100	Transposase	uni	10	1061	fig|34051.7.peg.1061	97.01	Transposase	uni	1	3256	fig|630.2.peg.3256	99.25	Transposase
4131	212	fig|930944.3.peg.414	Transposase	uni	1	862	fig|118272.4.peg.862	47.71	transposase InsD2 for insertion sequence IS4321L	uni	7	1511	fig|34051.6.peg.1511	100	Transposase	uni	10	1061	fig|34051.7.peg.1061	99.47	Transposase	uni	1	1139	fig|630.2.peg.1139	100	Transposase
4141	589	fig|930944.3.peg.415	hypothetical protein	bi	5	2286	fig|118272.4.peg.2286	100	hypothetical protein	bi	9	2836	fig|34051.6.peg.2836	100	hypothetical protein	bi	10	705	fig|34051.7.peg.705	100	hypothetical protein	bi	1	1501	fig|630.2.peg.1501	99.32	hypothetical protein
4151	123	fig|930944.3.peg.416	L-asparaginase (EC 3.5.1.1)	uni	5	2287	fig|118272.4.peg.2287	98.95	COG0252: L-asparaginase/archaeal Glu-tRNAGln amidotransferase subunit D( EC:3.5.1.1 )	uni	9	2837	fig|34051.6.peg.2837	98.95	L-asparaginase (EC 3.5.1.1)	uni	10	706	fig|34051.7.peg.706	98.95	L-asparaginase (EC 3.5.1.1)	uni	1	1502	fig|630.2.peg.1502	98.95	L-asparaginase (EC 3.5.1.1)
4161	214	fig|930944.3.peg.417	L-asparaginase (EC 3.5.1.1)	bi	5	2287	fig|118272.4.peg.2287	100	COG0252: L-asparaginase/archaeal Glu-tRNAGln amidotransferase subunit D( EC:3.5.1.1 )	bi	9	2837	fig|34051.6.peg.2837	100	L-asparaginase (EC 3.5.1.1)	bi	10	706	fig|34051.7.peg.706	100	L-asparaginase (EC 3.5.1.1)	bi	1	1502	fig|630.2.peg.1502	99.53	L-asparaginase (EC 3.5.1.1)
4171	231	fig|930944.3.peg.418	Putative inner membrane protein	bi	5	2288	fig|118272.4.peg.2288	99.57	Putative inner membrane protein	bi	9	2838	fig|34051.6.peg.2838	100	Putative inner membrane protein	bi	10	707	fig|34051.7.peg.707	100	Putative inner membrane protein	bi	1	1503	fig|630.2.peg.1503	99.13	putative membrane protein
4181	350	fig|930944.3.peg.419	Phosphoserine aminotransferase (EC 2.6.1.52)	bi	5	2289	fig|118272.4.peg.2289	100	Phosphoserine aminotransferase (EC 2.6.1.52)	bi	9	2839	fig|34051.6.peg.2839	100	Phosphoserine aminotransferase (EC 2.6.1.52)	bi	10	708	fig|34051.7.peg.708	100	Phosphoserine aminotransferase (EC 2.6.1.52)	bi	1	1504	fig|630.2.peg.1504	98.85	Phosphoserine aminotransferase (EC 2.6.1.52)
4191	429	fig|930944.3.peg.420	5-Enolpyruvylshikimate-3-phosphate synthase (EC 2.5.1.19)	bi	5	2290	fig|118272.4.peg.2290	100	5-Enolpyruvylshikimate-3-phosphate synthase (EC 2.5.1.19) # AroF	bi	9	2840	fig|34051.6.peg.2840	100	5-Enolpyruvylshikimate-3-phosphate synthase (EC 2.5.1.19)	bi	10	709	fig|34051.7.peg.709	100	5-Enolpyruvylshikimate-3-phosphate synthase (EC 2.5.1.19)	bi	1	1505	fig|630.2.peg.1505	99.07	5-Enolpyruvylshikimate-3-phosphate synthase (EC 2.5.1.19) # AroF
4201	231	fig|930944.3.peg.421	Cytidylate kinase (EC 2.7.4.14)	bi	5	2291	fig|118272.4.peg.2291	100	Cytidylate kinase (EC 2.7.4.14)	bi	9	2841	fig|34051.6.peg.2841	100	Cytidylate kinase (EC 2.7.4.14)	bi	10	710	fig|34051.7.peg.710	100	Cytidylate kinase (EC 2.7.4.14)	bi	1	1506	fig|630.2.peg.1506	99.57	Cytidylate kinase (EC 2.7.4.14)
4211	558	fig|930944.3.peg.422	SSU ribosomal protein S1p	bi	5	2292	fig|118272.4.peg.2292	100	SSU ribosomal protein S1p	bi	9	2842	fig|34051.6.peg.2842	100	SSU ribosomal protein S1p	bi	10	711	fig|34051.7.peg.711	100	SSU ribosomal protein S1p	bi	1	1507	fig|630.2.peg.1507	100	SSU ribosomal protein S1p
4221	67	fig|930944.3.peg.423	Integration host factor beta subunit	bi	5	2293	fig|118272.4.peg.2293	100	Integration host factor beta subunit	bi	9	2843	fig|34051.6.peg.2843	100	Integration host factor beta subunit	bi	10	712	fig|34051.7.peg.712	100	Integration host factor beta subunit	bi	1	1508	fig|630.2.peg.1508	100	Integration host factor beta subunit
4231	762	fig|930944.3.peg.424	Predicted hydrolase of the metallo-beta-lactamase superfamily, clustered with KDO2-Lipid A biosynthesis genes	bi	5	2294	fig|118272.4.peg.2294	99.72	Predicted hydrolase of the metallo-beta-lactamase superfamily, clustered with KDO2-Lipid A biosynthesis genes	bi	9	2844	fig|34051.6.peg.2844	100	Predicted hydrolase of the metallo-beta-lactamase superfamily, clustered with KDO2-Lipid A biosynthesis genes	bi	10	713	fig|34051.7.peg.713	100	Predicted hydrolase of the metallo-beta-lactamase superfamily, clustered with KDO2-Lipid A biosynthesis genes	bi	1	1509	fig|630.2.peg.1509	96.95	Predicted hydrolase of the metallo-beta-lactamase superfamily, clustered with KDO2-Lipid A biosynthesis genes
4241	583	fig|930944.3.peg.425	Lipid A export ATP-binding/permease protein MsbA (EC 3.6.3.25)	bi	5	2295	fig|118272.4.peg.2295	100	Lipid A export ATP-binding/permease protein MsbA (EC 3.6.3.25)	bi	9	2845	fig|34051.6.peg.2845	100	Lipid A export ATP-binding/permease protein MsbA (EC 3.6.3.25)	bi	10	714	fig|34051.7.peg.714	100	Lipid A export ATP-binding/permease protein MsbA (EC 3.6.3.25)	bi	1	1510	fig|630.2.peg.1510	99.31	Lipid A export ATP-binding/permease protein MsbA (EC 3.6.3.25)
4251	329	fig|930944.3.peg.426	Tetraacyldisaccharide 4&#39;-kinase (EC 2.7.1.130)	bi	5	2296	fig|118272.4.peg.2296	99.7	Tetraacyldisaccharide 4&#39;-kinase (EC 2.7.1.130)	bi	9	2846	fig|34051.6.peg.2846	99.7	Tetraacyldisaccharide 4&#39;-kinase (EC 2.7.1.130)	bi	10	715	fig|34051.7.peg.715	99.7	Tetraacyldisaccharide 4&#39;-kinase (EC 2.7.1.130)	bi	1	1511	fig|630.2.peg.1511	98.78	Tetraacyldisaccharide 4&#39;-kinase (EC 2.7.1.130)
4261	469	fig|930944.3.peg.427	hypothetical protein	bi	5	2297	fig|118272.4.peg.2297	99.57	hypothetical protein	bi	9	2847	fig|34051.6.peg.2847	100	hypothetical protein	bi	10	716	fig|34051.7.peg.716	100	hypothetical protein	bi	1	1512	fig|630.2.peg.1512	97.86	Putative cytoplasmic protein
4271	70	fig|930944.3.peg.428	COG1278: Cold shock proteins	bi	5	2298	fig|118272.4.peg.2298	100	Cold shock protein CspE	bi	9	2848	fig|34051.6.peg.2848	100	COG1278: Cold shock proteins	bi	10	717	fig|34051.7.peg.717	100	COG1278: Cold shock proteins	bi	1	1513	fig|630.2.peg.1513	100	Cold shock protein CspB
4281	42	fig|930944.3.peg.429	hypothetical protein	-				0		-				0		-				0		-				0
4291	70	fig|930944.3.peg.430	Cold shock protein CspB	bi	5	2299	fig|118272.4.peg.2299	100	Cold shock protein CspB	bi	9	2849	fig|34051.6.peg.2849	100	Cold shock protein CspB	bi	10	718	fig|34051.7.peg.718	100	Cold shock protein CspB	bi	1	1514	fig|630.2.peg.1514	100	Cold shock protein CspB
4301	61	fig|930944.3.peg.431	UPF0434 protein YcaR	bi	5	2373	fig|118272.4.peg.2373	100	hypothetical protein	bi	9	2851	fig|34051.6.peg.2851	100	UPF0434 protein YcaR	bi	10	719	fig|34051.7.peg.719	100	UPF0434 protein YcaR	bi	1	1515	fig|630.2.peg.1515	98.33	Protein ycaR
4311	251	fig|930944.3.peg.432	3-deoxy-manno-octulosonate cytidylyltransferase (EC 2.7.7.38)	bi	5	2374	fig|118272.4.peg.2374	100	3-deoxy-manno-octulosonate cytidylyltransferase (EC 2.7.7.38)	bi	9	2852	fig|34051.6.peg.2852	99.6	3-deoxy-manno-octulosonate cytidylyltransferase (EC 2.7.7.38)	bi	10	720	fig|34051.7.peg.720	100	3-deoxy-manno-octulosonate cytidylyltransferase (EC 2.7.7.38)	bi	1	1516	fig|630.2.peg.1516	98.8	3-deoxy-manno-octulosonate cytidylyltransferase (EC 2.7.7.38)
4321	298	fig|930944.3.peg.433	hypothetical protein	bi	5	2375	fig|118272.4.peg.2375	100	hypothetical protein	bi	9	2853	fig|34051.6.peg.2853	100	hypothetical protein	bi	10	721	fig|34051.7.peg.721	100	hypothetical protein	bi	1	1517	fig|630.2.peg.1517	98.65	hypothetical protein
4331	256	fig|930944.3.peg.434	Membrane Protein Functionally coupled to the MukBEF Chromosome Partitioning Mechanism	bi	5	2376	fig|118272.4.peg.2376	99.61	Membrane Protein Functionally coupled to the MukBEF Chromosome Partitioning Mechanism	bi	9	2854	fig|34051.6.peg.2854	100	Membrane Protein Functionally coupled to the MukBEF Chromosome Partitioning Mechanism	bi	10	722	fig|34051.7.peg.722	100	Membrane Protein Functionally coupled to the MukBEF Chromosome Partitioning Mechanism	bi	1	1518	fig|630.2.peg.1518	96.86	Membrane Protein Functionally coupled to the MukBEF Chromosome Partitioning Mechanism
4341	42	fig|930944.3.peg.435	hypothetical protein	bi	5	2377	fig|118272.4.peg.2377	100	hypothetical protein	bi	9	2855	fig|34051.6.peg.2855	100	hypothetical protein	bi	10	723	fig|34051.7.peg.723	100	hypothetical protein	-				0
4351	262	fig|930944.3.peg.436	S-adenosylmethionine-dependent methyltransferase Functionally Coupled to the MukBEF Chromosome Partitioning Mechanism	bi	5	2378	fig|118272.4.peg.2378	99.62	S-adenosylmethionine-dependent methyltransferase Functionally Coupled to the MukBEF Chromosome Partitioning Mechanism	bi	9	2856	fig|34051.6.peg.2856	100	S-adenosylmethionine-dependent methyltransferase Functionally Coupled to the MukBEF Chromosome Partitioning Mechanism	bi	10	724	fig|34051.7.peg.724	100	S-adenosylmethionine-dependent methyltransferase Functionally Coupled to the MukBEF Chromosome Partitioning Mechanism	bi	1	1519	fig|630.2.peg.1519	99.62	S-adenosylmethionine-dependent methyltransferase Functionally Coupled to the MukBEF Chromosome Partitioning Mechanism
4361	441	fig|930944.3.peg.437	Chromosome partition protein MukF	bi	5	2379	fig|118272.4.peg.2379	100	Chromosome partition protein MukF	bi	9	2857	fig|34051.6.peg.2857	99.77	Chromosome partition protein MukF	bi	10	725	fig|34051.7.peg.725	99.77	Chromosome partition protein MukF	bi	1	1520	fig|630.2.peg.1520	99.77	Chromosome partition protein mukF
4371	243	fig|930944.3.peg.438	Chromosome partition protein MukE	bi	5	2380	fig|118272.4.peg.2380	100	Chromosome partition protein MukE	bi	9	2858	fig|34051.6.peg.2858	100	Chromosome partition protein MukE	bi	10	726	fig|34051.7.peg.726	100	Chromosome partition protein MukE	bi	1	1521	fig|630.2.peg.1521	99.59	Chromosome partition protein mukE
4381	1482	fig|930944.3.peg.439	Chromosome partition protein MukB	bi	5	2381	fig|118272.4.peg.2381	100	Chromosome partition protein MukB	bi	9	2859	fig|34051.6.peg.2859	100	Chromosome partition protein MukB	bi	10	727	fig|34051.7.peg.727	99.93	Chromosome partition protein MukB	bi	1	1522	fig|630.2.peg.1522	99.53	Chromosome partition protein mukB
4391	624	fig|930944.3.peg.440	L,D-transpeptidase YcbB	bi	5	2382	fig|118272.4.peg.2382	100	L,D-transpeptidase YcbB	bi	9	2860	fig|34051.6.peg.2860	99.68	L,D-transpeptidase YcbB	bi	10	728	fig|34051.7.peg.728	99.68	L,D-transpeptidase YcbB	bi	1	1523	fig|630.2.peg.1523	98.88	cell wall degradation protein
4401	183	fig|930944.3.peg.441	FIG001587: exported protein	bi	5	2383	fig|118272.4.peg.2383	100	Putative exported protein	bi	9	2861	fig|34051.6.peg.2861	100	FIG001587: exported protein	bi	10	729	fig|34051.7.peg.729	100	FIG001587: exported protein	bi	1	1524	fig|630.2.peg.1524	99.45	Putative exported protein
4411	245	fig|930944.3.peg.442	Hypothetical metal-binding enzyme, YcbL homolog	bi	5	2384	fig|118272.4.peg.2384	100	Hypothetical metal-binding enzyme, YcbL homolog	bi	9	2862	fig|34051.6.peg.2862	100	Hypothetical metal-binding enzyme, YcbL homolog	bi	10	730	fig|34051.7.peg.730	100	Hypothetical metal-binding enzyme, YcbL homolog	bi	1	1525	fig|630.2.peg.1525	98.6	Hydroxyacylglutathione hydrolase (EC 3.1.2.6)
4421	510	fig|930944.3.peg.443	Rtn protein	bi	5	2385	fig|118272.4.peg.2385	99.8	Rtn protein	bi	9	2863	fig|34051.6.peg.2863	100	Rtn protein	bi	10	731	fig|34051.7.peg.731	100	Rtn protein	bi	1	1526	fig|630.2.peg.1526	98.23	Rtn protein
4431	397	fig|930944.3.peg.444	aspartate aminotransferase( EC:2.6.1.1 )	bi	5	2411	fig|118272.4.peg.2411	100	Aspartate aminotransferase (EC 2.6.1.1)	bi	9	2866	fig|34051.6.peg.2866	100	aspartate aminotransferase( EC:2.6.1.1 )	bi	10	733	fig|34051.7.peg.733	100	aspartate aminotransferase( EC:2.6.1.1 )	bi	1	1527	fig|630.2.peg.1527	98.74	Aspartate aminotransferase (EC 2.6.1.1)
4441	372	fig|930944.3.peg.445	Putative outer membrane porin C protein	bi	5	2412	fig|118272.4.peg.2412	100	Putative outer membrane porin C protein	bi	9	2867	fig|34051.6.peg.2867	100	Putative outer membrane porin C protein	bi	10	734	fig|34051.7.peg.734	100	Putative outer membrane porin C protein	bi	1	1529	fig|630.2.peg.1529	93.67	Outer membrane protein C precursor
4451	467	fig|930944.3.peg.446	Asparaginyl-tRNA synthetase (EC 6.1.1.22)	bi	5	2413	fig|118272.4.peg.2413	99.79	Asparaginyl-tRNA synthetase (EC 6.1.1.22)	bi	9	2868	fig|34051.6.peg.2868	100	Asparaginyl-tRNA synthetase (EC 6.1.1.22)	bi	10	735	fig|34051.7.peg.735	100	Asparaginyl-tRNA synthetase (EC 6.1.1.22)	bi	1	1530	fig|630.2.peg.1530	100	Asparaginyl-tRNA synthetase (EC 6.1.1.22)
4461	407	fig|930944.3.peg.447	Nicotinate phosphoribosyltransferase (EC 2.4.2.11)	bi	5	2414	fig|118272.4.peg.2414	99.51	Nicotinate phosphoribosyltransferase (EC 2.4.2.11)	bi	9	2869	fig|34051.6.peg.2869	100	Nicotinate phosphoribosyltransferase (EC 2.4.2.11)	bi	10	736	fig|34051.7.peg.736	100	Nicotinate phosphoribosyltransferase (EC 2.4.2.11)	bi	1	1531	fig|630.2.peg.1531	97.04	Nicotinate phosphoribosyltransferase (EC 2.4.2.11)
4471	872	fig|930944.3.peg.448	Membrane alanine aminopeptidase N (EC 3.4.11.2)	bi	5	2415	fig|118272.4.peg.2415	99.89	Membrane alanine aminopeptidase N (EC 3.4.11.2)	bi	9	2870	fig|34051.6.peg.2870	100	Membrane alanine aminopeptidase N (EC 3.4.11.2)	bi	10	737	fig|34051.7.peg.737	100	Membrane alanine aminopeptidase N (EC 3.4.11.2)	bi	1	1532	fig|630.2.peg.1532	99.43	Membrane alanine aminopeptidase N (EC 3.4.11.2)
4481	337	fig|930944.3.peg.449	Dihydroorotate dehydrogenase (EC 1.3.3.1)	bi	5	2416	fig|118272.4.peg.2416	100	Dihydroorotate dehydrogenase (EC 1.3.3.1)	bi	9	2871	fig|34051.6.peg.2871	100	Dihydroorotate dehydrogenase (EC 1.3.3.1)	bi	10	738	fig|34051.7.peg.738	100	Dihydroorotate dehydrogenase (EC 1.3.3.1)	bi	1	1533	fig|630.2.peg.1533	100	Dihydroorotate dehydrogenase (EC 1.3.3.1)
4491	42	fig|930944.3.peg.450	hypothetical protein	bi	5	2417	fig|118272.4.peg.2417	100	hypothetical protein	bi	9	2872	fig|34051.6.peg.2872	100	hypothetical protein	bi	10	739	fig|34051.7.peg.739	100	hypothetical protein	-				0
4501	166	fig|930944.3.peg.451	hypothetical protein	bi	5	2418	fig|118272.4.peg.2418	100	hypothetical protein	bi	9	2873	fig|34051.6.peg.2873	100	hypothetical protein	bi	10	740	fig|34051.7.peg.740	100	hypothetical protein	bi	1	1534	fig|630.2.peg.1534	98.18	probable membrane protein ycbW
4511	371	fig|930944.3.peg.452	Flavodoxin reductases (ferredoxin-NADPH reductases) family 1	bi	5	2419	fig|118272.4.peg.2419	99.73	Flavodoxin reductases (ferredoxin-NADPH reductases) family 1	bi	9	2874	fig|34051.6.peg.2874	99.46	Flavodoxin reductases (ferredoxin-NADPH reductases) family 1	bi	10	741	fig|34051.7.peg.741	99.46	Flavodoxin reductases (ferredoxin-NADPH reductases) family 1	bi	1	1535	fig|630.2.peg.1535	97.83	Flavodoxin reductases (ferredoxin-NADPH reductases) family 1
4521	707	fig|930944.3.peg.453	23S rRNA (guanine-N-2-) -methyltransferase rlmL EC 2.1.1.-)	bi	5	2420	fig|118272.4.peg.2420	100	23S rRNA (guanine-N-2-) -methyltransferase rlmL EC 2.1.1.-)	bi	9	2875	fig|34051.6.peg.2875	100	23S rRNA (guanine-N-2-) -methyltransferase rlmL EC 2.1.1.-)	bi	10	742	fig|34051.7.peg.742	100	23S rRNA (guanine-N-2-) -methyltransferase rlmL EC 2.1.1.-)	bi	1	1536	fig|630.2.peg.1536	99.01	23S rRNA (guanine-N-2-) -methyltransferase rlmL EC 2.1.1.-)
4531	638	fig|930944.3.peg.454	ABC transporter ATP-binding protein uup	bi	5	2421	fig|118272.4.peg.2421	100	ABC transporter ATP-binding protein uup	bi	9	2876	fig|34051.6.peg.2876	100	ABC transporter ATP-binding protein uup	bi	10	743	fig|34051.7.peg.743	100	ABC transporter ATP-binding protein uup	bi	1	1537	fig|630.2.peg.1537	99.53	ABC transporter ATP-binding protein uup
4541	406	fig|930944.3.peg.455	Paraquat-inducible protein A	bi	5	2422	fig|118272.4.peg.2422	100	Paraquat-inducible protein A	bi	9	2877	fig|34051.6.peg.2877	99.16	Paraquat-inducible protein A	bi	10	744	fig|34051.7.peg.744	100	Paraquat-inducible protein A	bi	1	1538	fig|630.2.peg.1538	99.01	Paraquat-inducible protein A # parolog
4551	551	fig|930944.3.peg.456	Paraquat-inducible protein B	bi	5	2423	fig|118272.4.peg.2423	99.82	Paraquat-inducible protein B	bi	9	2878	fig|34051.6.peg.2878	100	Paraquat-inducible protein B	bi	10	745	fig|34051.7.peg.745	100	Paraquat-inducible protein B	bi	1	1539	fig|630.2.peg.1539	99.27	Paraquat-inducible protein B # parolog
4561	184	fig|930944.3.peg.457	probable lipoprotein protein YPO1422	bi	5	2424	fig|118272.4.peg.2424	99.45	probable lipoprotein protein YPO1422	bi	9	2879	fig|34051.6.peg.2879	100	probable lipoprotein protein YPO1422	bi	10	746	fig|34051.7.peg.746	100	probable lipoprotein protein YPO1422	bi	1	1540	fig|630.2.peg.1540	98.91	probable lipoprotein protein YPO1422
4571	56	fig|930944.3.peg.458	Ribosome modulation factor	bi	5	2425	fig|118272.4.peg.2425	100	Ribosome modulation factor	bi	9	2880	fig|34051.6.peg.2880	100	Ribosome modulation factor	bi	10	747	fig|34051.7.peg.747	100	Ribosome modulation factor	bi	1	1541	fig|630.2.peg.1541	100	Ribosome modulation factor
4581	425	fig|930944.3.peg.459	3-oxoacyl-acyl carrier protein synthase II (EC 2.3.1.41)	bi	5	2470	fig|118272.4.peg.2470	100	COG0304: 3-oxoacyl-(acyl-carrier-protein) synthase	bi	9	2881	fig|34051.6.peg.2881	100	3-oxoacyl-acyl carrier protein synthase II (EC 2.3.1.41)	bi	10	748	fig|34051.7.peg.748	100	3-oxoacyl-acyl carrier protein synthase II (EC 2.3.1.41)	bi	1	1542	fig|630.2.peg.1542	99.06	3-oxoacyl-acyl carrier protein synthase II (EC 2.3.1.41)
4591	181	fig|930944.3.peg.460	Transcriptional regulator, HxlR family	bi	5	2471	fig|118272.4.peg.2471	100	Transcriptional regulator, MarR family	bi	9	2882	fig|34051.6.peg.2882	100	Transcriptional regulator, HxlR family	bi	10	749	fig|34051.7.peg.749	100	Transcriptional regulator, HxlR family	bi	1	1543	fig|630.2.peg.1543	98.89	Transcriptional regulator, MarR family
4601	173	fig|930944.3.peg.461	3-hydroxydecanoyl-[acyl-carrier-protein] dehydratase (EC 4.2.1.60)	bi	5	2472	fig|118272.4.peg.2472	100	3-hydroxydecanoyl-[acyl-carrier-protein] dehydratase (EC 4.2.1.60)	bi	9	2883	fig|34051.6.peg.2883	100	3-hydroxydecanoyl-[acyl-carrier-protein] dehydratase (EC 4.2.1.60)	bi	10	750	fig|34051.7.peg.750	100	3-hydroxydecanoyl-[acyl-carrier-protein] dehydratase (EC 4.2.1.60)	bi	1	1544	fig|630.2.peg.1544	100	3-hydroxydecanoyl-[acyl-carrier-protein] dehydratase (EC 4.2.1.60)
4611	541	fig|930944.3.peg.462	Putative protease La homolog (EC 3.4.21.-)	bi	5	2473	fig|118272.4.peg.2473	100	Putative protease La homolog (EC 3.4.21.-)	bi	9	2884	fig|34051.6.peg.2884	100	Putative protease La homolog (EC 3.4.21.-)	bi	10	751	fig|34051.7.peg.751	100	Putative protease La homolog (EC 3.4.21.-)	bi	1	1545	fig|630.2.peg.1545	99.26	ATP-dependent protease La (EC 3.4.21.53) Type II
4621	152	fig|930944.3.peg.463	putative dehydrogenase	bi	5	2474	fig|118272.4.peg.2474	100	putative dehydrogenase	bi	9	2885	fig|34051.6.peg.2885	100	putative dehydrogenase	bi	10	752	fig|34051.7.peg.752	100	putative dehydrogenase	bi	1	1546	fig|630.2.peg.1546	99.34	putative dehydrogenase
4631	358	fig|930944.3.peg.464	Outer membrane protein A precursor	bi	5	2475	fig|118272.4.peg.2475	99.72	Outer membrane protein A precursor	bi	9	2886	fig|34051.6.peg.2886	100	Outer membrane protein A precursor	bi	10	753	fig|34051.7.peg.753	100	Outer membrane protein A precursor	bi	1	1547	fig|630.2.peg.1547	99.16	Outer membrane protein A precursor
4641	169	fig|930944.3.peg.465	Cell division inhibitor	bi	5	2476	fig|118272.4.peg.2476	99.4	Cell division inhibitor	bi	9	2887	fig|34051.6.peg.2887	100	Cell division inhibitor	bi	10	754	fig|34051.7.peg.754	100	Cell division inhibitor	bi	1	1548	fig|630.2.peg.1548	98.21	Cell division inhibitor
4651	120	fig|930944.3.peg.466	DNA transformation protein TfoX	bi	5	2477	fig|118272.4.peg.2477	99.14	DNA transformation protein TfoX	bi	9	2888	fig|34051.6.peg.2888	99.14	DNA transformation protein TfoX	bi	10	755	fig|34051.7.peg.755	99.14	DNA transformation protein TfoX	uni	1	1549	fig|630.2.peg.1549	96.55	DNA transformation protein tfoX
4661	93	fig|930944.3.peg.467	DNA transformation protein TfoX	uni	5	2477	fig|118272.4.peg.2477	98.91	DNA transformation protein TfoX	uni	9	2888	fig|34051.6.peg.2888	98.91	DNA transformation protein TfoX	uni	10	755	fig|34051.7.peg.755	98.91	DNA transformation protein TfoX	bi	1	1549	fig|630.2.peg.1549	96.74	DNA transformation protein tfoX
4671	712	fig|930944.3.peg.468	Putative efflux (PET) family inner membrane protein YccS	bi	5	2478	fig|118272.4.peg.2478	99.72	Putative efflux (PET) family inner membrane protein YccS	bi	9	2889	fig|34051.6.peg.2889	100	Putative efflux (PET) family inner membrane protein YccS	bi	10	756	fig|34051.7.peg.756	100	Putative efflux (PET) family inner membrane protein YccS	bi	1	1550	fig|630.2.peg.1550	98.87	Putative efflux (PET) family inner membrane protein yccS
4681	172	fig|930944.3.peg.469	Inner membrane protein YccF	bi	5	2479	fig|118272.4.peg.2479	100	Inner membrane protein YccF	bi	9	2890	fig|34051.6.peg.2890	100	Inner membrane protein YccF	bi	10	757	fig|34051.7.peg.757	100	Inner membrane protein YccF	bi	1	1551	fig|630.2.peg.1551	99.42	Inner membrane protein yccF
4691	685	fig|930944.3.peg.470	DNA helicase IV	bi	5	2480	fig|118272.4.peg.2480	100	DNA helicase IV	bi	9	2891	fig|34051.6.peg.2891	100	DNA helicase IV	bi	10	758	fig|34051.7.peg.758	100	DNA helicase IV	bi	1	1552	fig|630.2.peg.1552	98.83	DNA helicase IV
4701	153	fig|930944.3.peg.471	Methylglyoxal synthase (EC 4.2.3.3)	bi	5	2481	fig|118272.4.peg.2481	100	Methylglyoxal synthase (EC 4.2.3.3)	bi	9	2892	fig|34051.6.peg.2892	100	Methylglyoxal synthase (EC 4.2.3.3)	bi	10	759	fig|34051.7.peg.759	100	Methylglyoxal synthase (EC 4.2.3.3)	bi	1	1553	fig|630.2.peg.1553	99.34	Methylglyoxal synthase (EC 4.2.3.3)
4711	228	fig|930944.3.peg.472	UPF0319 protein YccT precursor	bi	5	2482	fig|118272.4.peg.2482	100	UPF0319 protein YccT precursor	bi	9	2893	fig|34051.6.peg.2893	100	UPF0319 protein YccT precursor	bi	10	760	fig|34051.7.peg.760	100	UPF0319 protein YccT precursor	bi	1	1554	fig|630.2.peg.1554	99.56	UPF0319 protein yccT precursor
4721	139	fig|930944.3.peg.473	Succinyl-CoA synthetase, alpha subunit-related enzymes	bi	5	2483	fig|118272.4.peg.2483	100	Succinyl-CoA synthetase, alpha subunit-related enzymes	bi	9	2894	fig|34051.6.peg.2894	100	Succinyl-CoA synthetase, alpha subunit-related enzymes	bi	10	761	fig|34051.7.peg.761	100	Succinyl-CoA synthetase, alpha subunit-related enzymes	bi	1	1555	fig|630.2.peg.1555	98.55	Succinyl-CoA synthetase, alpha subunit-related enzymes
4731	106	fig|930944.3.peg.474	hemimethylated DNA binding protein YccV	bi	5	2484	fig|118272.4.peg.2484	100	hemimethylated DNA binding protein YccV	bi	9	2895	fig|34051.6.peg.2895	100	hemimethylated DNA binding protein YccV	bi	10	762	fig|34051.7.peg.762	100	hemimethylated DNA binding protein YccV	bi	1	1558	fig|630.2.peg.1558	100	hemimethylated DNA binding protein yccV
4741	395	fig|930944.3.peg.475	LSU m5C1962 methyltransferase RlmI	bi	5	2485	fig|118272.4.peg.2485	99.75	LSU m5C1962 methyltransferase RlmI	bi	9	2896	fig|34051.6.peg.2896	100	LSU m5C1962 methyltransferase RlmI	bi	10	763	fig|34051.7.peg.763	100	LSU m5C1962 methyltransferase RlmI	bi	1	1559	fig|630.2.peg.1559	99.49	COG1092 family predicted tRNA methylase
4751	70	fig|930944.3.peg.476	hypothetical protein	bi	5	2486	fig|118272.4.peg.2486	100	hypothetical protein	bi	9	2897	fig|34051.6.peg.2897	100	hypothetical protein	bi	10	764	fig|34051.7.peg.764	100	hypothetical protein	bi	1	1560	fig|630.2.peg.1560	97.1
4761	122	fig|930944.3.peg.477	Sll0939 protein	bi	5	2487	fig|118272.4.peg.2487	100	hypothetical protein	bi	9	2898	fig|34051.6.peg.2898	100	Sll0939 protein	bi	10	765	fig|34051.7.peg.765	100	Sll0939 protein	bi	1	4224	fig|630.2.peg.4224	100
4771	93	fig|930944.3.peg.478	Acylphosphate phosphohydrolase (EC 3.6.1.7), putative	bi	5	2488	fig|118272.4.peg.2488	100	Acylphosphate phosphohydrolase (EC 3.6.1.7), putative	bi	9	2899	fig|34051.6.peg.2899	100	Acylphosphate phosphohydrolase (EC 3.6.1.7), putative	bi	10	766	fig|34051.7.peg.766	100	Acylphosphate phosphohydrolase (EC 3.6.1.7), putative	bi	1	1561	fig|630.2.peg.1561	97.83	Acylphosphate phosphohydrolase (EC 3.6.1.7), putative
4781	110	fig|930944.3.peg.479	tRNA 2-thiouridine synthesizing protein E (EC 2.8.1.-)	bi	5	2489	fig|118272.4.peg.2489	100	tRNA 2-thiouridine synthesizing protein E (EC 2.8.1.-)	bi	9	2900	fig|34051.6.peg.2900	100	tRNA 2-thiouridine synthesizing protein E (EC 2.8.1.-)	bi	10	767	fig|34051.7.peg.767	100	tRNA 2-thiouridine synthesizing protein E (EC 2.8.1.-)	bi	1	1562	fig|630.2.peg.1562	98.17	tRNA 2-thiouridine synthesizing protein E (EC 2.8.1.-)
4791	38	fig|930944.3.peg.480	hypothetical protein	-				0		-				0		bi	10	768	fig|34051.7.peg.768	100	hypothetical protein	-				0
4801	510	fig|930944.3.peg.481	Cytochrome c552 precursor (EC 1.7.2.2)	bi	5	2490	fig|118272.4.peg.2490	99.33	Cytochrome c552 precursor (EC 1.7.2.2)	bi	9	2901	fig|34051.6.peg.2901	100	hypothetical protein	bi	10	769	fig|34051.7.peg.769	100	hypothetical protein	-				0
4811	189	fig|930944.3.peg.482	Cytochrome c-type protein NrfB precursor	bi	5	2491	fig|118272.4.peg.2491	100	Cytochrome c-type protein nrfB precursor	bi	9	2903	fig|34051.6.peg.2903	100	Cytochrome c-type protein NrfB precursor	bi	10	771	fig|34051.7.peg.771	100	Cytochrome c-type protein NrfB precursor	-				0
4821	224	fig|930944.3.peg.483	NrfC protein	bi	5	2492	fig|118272.4.peg.2492	100	NrfC protein	bi	9	2904	fig|34051.6.peg.2904	100	NrfC protein	bi	10	772	fig|34051.7.peg.772	100	NrfC protein	uni	1	1581	fig|630.2.peg.1581	41.11	Tetrathionate reductase subunit B (1.8.99.-)
4831	322	fig|930944.3.peg.484	NrfD protein	bi	5	2493	fig|118272.4.peg.2493	99.69	NrfD protein	bi	9	2905	fig|34051.6.peg.2905	100	NrfD protein	bi	10	773	fig|34051.7.peg.773	100	NrfD protein	-				0
4841	630	fig|930944.3.peg.485	Cytochrome c-type heme lyase subunit nrfE, nitrite reductase complex assembly	bi	5	2494	fig|118272.4.peg.2494	99.68	Cytochrome c heme lyase subunit CcmF	bi	9	2906	fig|34051.6.peg.2906	99.84	Cytochrome c-type heme lyase subunit nrfE, nitrite reductase complex assembly	bi	10	774	fig|34051.7.peg.774	99.84	Cytochrome c-type heme lyase subunit nrfE, nitrite reductase complex assembly	uni	1	1243	fig|630.2.peg.1243	42.45	Cytochrome c heme lyase subunit CcmF
4851	172	fig|930944.3.peg.486	Putative thiol:disulfide oxidoreductase, nitrite reductase complex assembly	bi	5	2495	fig|118272.4.peg.2495	100	Cytochrome c-type biogenesis protein CcmG/DsbE, thiol:disulfide oxidoreductase	bi	9	2907	fig|34051.6.peg.2907	100	Putative thiol:disulfide oxidoreductase, nitrite reductase complex assembly	bi	10	775	fig|34051.7.peg.775	100	Putative thiol:disulfide oxidoreductase, nitrite reductase complex assembly	uni	1	1244	fig|630.2.peg.1244	40.36	Cytochrome c-type biogenesis protein CcmG/DsbE, thiol:disulfide oxidoreductase
4861	137	fig|930944.3.peg.487	Cytochrome c-type heme lyase subunit nrfF, nitrite reductase complex assembly	bi	5	2496	fig|118272.4.peg.2496	99.26	cytochrome c biogenesis protein	bi	9	2908	fig|34051.6.peg.2908	100	Cytochrome c-type heme lyase subunit nrfF, nitrite reductase complex assembly	bi	10	776	fig|34051.7.peg.776	100	Cytochrome c-type heme lyase subunit nrfF, nitrite reductase complex assembly	uni	1	1245	fig|630.2.peg.1245	41.09	Cytochrome c heme lyase subunit CcmL
4871	223	fig|930944.3.peg.488	Cytochrome c-type heme lyase subunit nrfG, nitrite reductase complex assembly	bi	5	2497	fig|118272.4.peg.2497	100	Cytochrome c-type heme lyase subunit nrfG, nitrite reductase complex assembly	bi	9	2909	fig|34051.6.peg.2909	100	Cytochrome c-type heme lyase subunit nrfG, nitrite reductase complex assembly	bi	10	777	fig|34051.7.peg.777	100	Cytochrome c-type heme lyase subunit nrfG, nitrite reductase complex assembly	bi	1	1564	fig|630.2.peg.1564	86	hypothetical protein
4881	245	fig|930944.3.peg.489	Quorum-sensing transcriptional activator YpeR	bi	5	2498	fig|118272.4.peg.2498	100	quorum-sensing transcriptional activator	bi	9	2910	fig|34051.6.peg.2910	100	Quorum-sensing transcriptional activator YpeR	bi	10	778	fig|34051.7.peg.778	100	Quorum-sensing transcriptional activator YpeR	bi	1	1565	fig|630.2.peg.1565	97.54	Quorum-sensing transcriptional activator YpeR
4891	215	fig|930944.3.peg.490	N-3-oxooctanoyl-L-homoserine lactone synthase @ N-3-oxohexanoyl-L-homoserine lactone synthase	bi	5	2500	fig|118272.4.peg.2500	100	Homoserine lactone synthase YpeI	bi	9	2911	fig|34051.6.peg.2911	100	N-3-oxooctanoyl-L-homoserine lactone synthase @ N-3-oxohexanoyl-L-homoserine lactone synthase	bi	10	779	fig|34051.7.peg.779	100	N-3-oxooctanoyl-L-homoserine lactone synthase @ N-3-oxohexanoyl-L-homoserine lactone synthase	bi	1	1566	fig|630.2.peg.1566	99.53	Homoserine lactone synthase YpeI
4901	124	fig|930944.3.peg.491	Permease of the drug/metabolite transporter (DMT) superfamily	uni	5	2501	fig|118272.4.peg.2501	99	Permease of the drug/metabolite transporter (DMT) superfamily	uni	9	2912	fig|34051.6.peg.2912	100	Permease of the drug/metabolite transporter (DMT) superfamily	uni	10	780	fig|34051.7.peg.780	100	Permease of the drug/metabolite transporter (DMT) superfamily	uni	1	1567	fig|630.2.peg.1567	99.19	Transporter, Drug/Metabolite Exporter family
4911	195	fig|930944.3.peg.492	Permease of the drug/metabolite transporter (DMT) superfamily	bi	5	2501	fig|118272.4.peg.2501	100	Permease of the drug/metabolite transporter (DMT) superfamily	bi	9	2912	fig|34051.6.peg.2912	100	Permease of the drug/metabolite transporter (DMT) superfamily	bi	10	780	fig|34051.7.peg.780	100	Permease of the drug/metabolite transporter (DMT) superfamily	bi	1	1567	fig|630.2.peg.1567	100	Transporter, Drug/Metabolite Exporter family
4921	576	fig|930944.3.peg.493	Cell volume regulation protein A	bi	5	2502	fig|118272.4.peg.2502	100	Cell volume regulation protein A	bi	9	2913	fig|34051.6.peg.2913	100	Cell volume regulation protein A	bi	10	782	fig|34051.7.peg.782	99.57	Cell volume regulation protein A	bi	1	1568	fig|630.2.peg.1568	99.65	Cell volume regulation protein A
4931	350	fig|930944.3.peg.494	Transposase	uni	1	862	fig|118272.4.peg.862	47.71	transposase InsD2 for insertion sequence IS4321L	uni	7	1511	fig|34051.6.peg.1511	99.71	Transposase	uni	10	1061	fig|34051.7.peg.1061	98.82	Transposase	uni	1	1110	fig|630.2.peg.1110	98.53	Transposase
4941	82	fig|930944.3.peg.495	hypothetical protein	bi	5	2503	fig|118272.4.peg.2503	100	hypothetical protein	bi	8	2475	fig|34051.6.peg.2475	100	hypothetical protein	bi	14	2851	fig|34051.7.peg.2851	100	hypothetical protein	bi	1	1569	fig|630.2.peg.1569	98.77
4951	380	fig|930944.3.peg.496	Glucans biosynthesis protein C (EC 2.1.-.-)	bi	5	2504	fig|118272.4.peg.2504	99.71	Glucans biosynthesis protein C (EC 2.1.-.-)	bi	8	2476	fig|34051.6.peg.2476	100	Glucans biosynthesis protein C (EC 2.1.-.-)	bi	14	2850	fig|34051.7.peg.2850	99.71	Glucans biosynthesis protein C (EC 2.1.-.-)	bi	1	1570	fig|630.2.peg.1570	97.63	Glucans biosynthesis protein C (EC 2.1.-.-)
4961	518	fig|930944.3.peg.497	Glucans biosynthesis protein G precursor	bi	5	2506	fig|118272.4.peg.2506	99.8	Glucans biosynthesis protein G precursor	bi	8	2477	fig|34051.6.peg.2477	99.6	Glucans biosynthesis protein G precursor	bi	14	2849	fig|34051.7.peg.2849	99.6	Glucans biosynthesis protein G precursor	bi	1	1571	fig|630.2.peg.1571	98.65	Glucans biosynthesis protein G precursor
4971	846	fig|930944.3.peg.498	Glucans biosynthesis glucosyltransferase H (EC 2.4.1.-)	bi	5	2507	fig|118272.4.peg.2507	100	Glucans biosynthesis glucosyltransferase H (EC 2.4.1.-)	bi	8	2478	fig|34051.6.peg.2478	100	Glucans biosynthesis glucosyltransferase H (EC 2.4.1.-)	bi	14	2848	fig|34051.7.peg.2848	99.76	Glucans biosynthesis glucosyltransferase H (EC 2.4.1.-)	bi	1	1572	fig|630.2.peg.1572	98.7	Glucans biosynthesis glucosyltransferase H (EC 2.4.1.-)
4981	350	fig|930944.3.peg.499	Transposase	uni	1	862	fig|118272.4.peg.862	47.71	transposase InsD2 for insertion sequence IS4321L	uni	7	1511	fig|34051.6.peg.1511	100	Transposase	uni	10	1061	fig|34051.7.peg.1061	98.53	Transposase	uni	1	1110	fig|630.2.peg.1110	98.82	Transposase
4991	512	fig|930944.3.peg.500	Di-/tripeptide transporter	bi	5	2508	fig|118272.4.peg.2508	100	COG3104: Dipeptide/tripeptide permease	bi	8	2576	fig|34051.6.peg.2576	100	Di-/tripeptide transporter	bi	14	2847	fig|34051.7.peg.2847	100	Di-/tripeptide transporter	bi	1	1575	fig|630.2.peg.1575	99.22	Di-/tripeptide transporter
5001	278	fig|930944.3.peg.501	Multidrug-efflux transporter, major facilitator superfamily (MFS) (TC 2.A.1)	bi	5	2185	fig|118272.4.peg.2185	100	hypothetical protein	bi	8	2577	fig|34051.6.peg.2577	100	Multidrug-efflux transporter, major facilitator superfamily (MFS) (TC 2.A.1)	bi	14	2846	fig|34051.7.peg.2846	100	Multidrug-efflux transporter, major facilitator superfamily (MFS) (TC 2.A.1)	bi	1	1576	fig|630.2.peg.1576	99.26	Multidrug-efflux transporter, major facilitator superfamily (MFS) (TC 2.A.1)
5011	145	fig|930944.3.peg.502	putative membrane protein	bi	5	2187	fig|118272.4.peg.2187	100	putative membrane protein	bi	8	2578	fig|34051.6.peg.2578	100	putative membrane protein	bi	14	2845	fig|34051.7.peg.2845	100	putative membrane protein	bi	1	1577	fig|630.2.peg.1577	99.31	putative membrane protein
5021	41	fig|930944.3.peg.503	hypothetical protein	-				0		bi	8	2580	fig|34051.6.peg.2580	100	hypothetical protein	bi	14	2843	fig|34051.7.peg.2843	100	hypothetical protein	-				0
5031	968	fig|930944.3.peg.504	Putative insecticidal toxin complex	bi	5	2188	fig|118272.4.peg.2188	99.79	putative insecticidal toxin	bi	8	2581	fig|34051.6.peg.2581	100	Putative insecticidal toxin complex	bi	14	2842	fig|34051.7.peg.2842	100	Putative insecticidal toxin complex	-				0
5041	307	fig|930944.3.peg.505	Lipid A biosynthesis lauroyl acyltransferase (EC 2.3.1.-)	bi	5	2189	fig|118272.4.peg.2189	100	Lipid A biosynthesis lauroyl acyltransferase (EC 2.3.1.-)	bi	8	2582	fig|34051.6.peg.2582	100	Lipid A biosynthesis lauroyl acyltransferase (EC 2.3.1.-)	bi	14	2841	fig|34051.7.peg.2841	100	Lipid A biosynthesis lauroyl acyltransferase (EC 2.3.1.-)	bi	1	1578	fig|630.2.peg.1578	98.04	Lipid A biosynthesis lauroyl acyltransferase (EC 2.3.1.-)
5051	195	fig|930944.3.peg.506	Tetrathionate reductase two-component response regulator	bi	5	2190	fig|118272.4.peg.2190	99.48	Tetrathionate reductase two-component response regulator	bi	8	2583	fig|34051.6.peg.2583	100	Tetrathionate reductase two-component response regulator	bi	14	2840	fig|34051.7.peg.2840	100	Tetrathionate reductase two-component response regulator	bi	1	1579	fig|630.2.peg.1579	97.42	Tetrathionate reductase two-component response regulator
5061	587	fig|930944.3.peg.507	Tetrathionate reductase sensory transduction histidine kinase	bi	5	2191	fig|118272.4.peg.2191	98.63	Tetrathionate reductase sensory transduction histidine kinase (EC 2.7.3.-)	bi	8	2584	fig|34051.6.peg.2584	100	Tetrathionate reductase sensory transduction histidine kinase	bi	14	2839	fig|34051.7.peg.2839	100	Tetrathionate reductase sensory transduction histidine kinase	bi	1	1580	fig|630.2.peg.1580	97.78	Tetrathionate reductase sensory transduction histidine kinase (EC 2.7.3.-)
5071	245	fig|930944.3.peg.508	Tetrathionate reductase subunit B	bi	5	2192	fig|118272.4.peg.2192	100	Tetrathionate reductase subunit B (1.8.99.-)	bi	8	2585	fig|34051.6.peg.2585	100	Tetrathionate reductase subunit B	bi	14	2838	fig|34051.7.peg.2838	100	Tetrathionate reductase subunit B	bi	1	1581	fig|630.2.peg.1581	99.59	Tetrathionate reductase subunit B (1.8.99.-)
5081	362	fig|930944.3.peg.509	Tetrathionate reductase subunit C	bi	5	2193	fig|118272.4.peg.2193	99.45	Tetrathionate reductase subunit C (1.8.99.-)	bi	8	2586	fig|34051.6.peg.2586	100	Tetrathionate reductase subunit C	bi	14	2837	fig|34051.7.peg.2837	100	Tetrathionate reductase subunit C	bi	1	1582	fig|630.2.peg.1582	98.06	Tetrathionate reductase subunit C (1.8.99.-)
5091	1028	fig|930944.3.peg.510	Tetrathionate reductase subunit A	bi	5	2194	fig|118272.4.peg.2194	99.9	Tetrathionate reductase subunit A (1.8.99.-)	bi	8	2587	fig|34051.6.peg.2587	100	Tetrathionate reductase subunit A	bi	14	2836	fig|34051.7.peg.2836	100	Tetrathionate reductase subunit A	bi	1	1583	fig|630.2.peg.1583	97.57	Tetrathionate reductase subunit A (1.8.99.-)
5101	53	fig|930944.3.peg.511	Putative membrane protein	bi	5	2195	fig|118272.4.peg.2195	100	hypothetical protein	bi	8	2588	fig|34051.6.peg.2588	100	Putative membrane protein	bi	14	2835	fig|34051.7.peg.2835	100	Putative membrane protein	-				0
5111	351	fig|930944.3.peg.512	Rhodanese-related sulfurtransferases	bi	5	2196	fig|118272.4.peg.2196	100	hypothetical protein	bi	8	2589	fig|34051.6.peg.2589	100	Rhodanese-related sulfurtransferases	bi	14	2834	fig|34051.7.peg.2834	100	Rhodanese-related sulfurtransferases	bi	1	1584	fig|630.2.peg.1584	98.57	Rhodanese-related sulfurtransferases
5121	354	fig|930944.3.peg.513	Putative transport protein	bi	5	2197	fig|118272.4.peg.2197	100	Putative transport protein	bi	8	2590	fig|34051.6.peg.2590	100	Putative transport protein	bi	14	2833	fig|34051.7.peg.2833	100	Putative transport protein	bi	1	1585	fig|630.2.peg.1585	99.72	transport protein
5131	38	fig|930944.3.peg.514	hypothetical protein	-				0		bi	8	2591	fig|34051.6.peg.2591	100	hypothetical protein	bi	14	2832	fig|34051.7.peg.2832	100	hypothetical protein	-				0
5141	195	fig|930944.3.peg.515	Putative LuxR-family regulatory protein	bi	5	2199	fig|118272.4.peg.2199	100	Putative LuxR-family regulatory protein	bi	8	2592	fig|34051.6.peg.2592	100	Putative LuxR-family regulatory protein	bi	14	2831	fig|34051.7.peg.2831	100	Putative LuxR-family regulatory protein	bi	1	1586	fig|630.2.peg.1586	100	probable LuxR-family regulatory protein YPO2449
5151	382	fig|930944.3.peg.516	N-methyl-L-tryptophan oxidase (EC 1.5.3.-)	bi	5	2200	fig|118272.4.peg.2200	100	N-methyl-L-tryptophan oxidase (EC 1.5.3.-)	bi	8	2593	fig|34051.6.peg.2593	100	N-methyl-L-tryptophan oxidase (EC 1.5.3.-)	bi	14	2830	fig|34051.7.peg.2830	100	N-methyl-L-tryptophan oxidase (EC 1.5.3.-)	bi	1	1587	fig|630.2.peg.1587	98.93	N-methyl-L-tryptophan oxidase (EC 1.5.3.-)
5161	85	fig|930944.3.peg.517	Putative cytoplasmic protein	bi	5	2201	fig|118272.4.peg.2201	100	Putative cytoplasmic protein	bi	8	2594	fig|34051.6.peg.2594	100	Putative cytoplasmic protein	bi	14	2829	fig|34051.7.peg.2829	100	Putative cytoplasmic protein	bi	1	1588	fig|630.2.peg.1588	100	Putative cytoplasmic protein
5171	82	fig|930944.3.peg.518	DNA-damage-inducible protein I	bi	5	2203	fig|118272.4.peg.2203	100	DNA-damage-inducible protein I	bi	8	2596	fig|34051.6.peg.2596	100	DNA-damage-inducible protein I	bi	14	2827	fig|34051.7.peg.2827	100	DNA-damage-inducible protein I	bi	1	1589	fig|630.2.peg.1589	100	DNA-damage-inducible protein I
5181	349	fig|930944.3.peg.519	Dihydroorotase (EC 3.5.2.3)	bi	5	2204	fig|118272.4.peg.2204	99.71	Dihydroorotase (EC 3.5.2.3)	bi	8	2597	fig|34051.6.peg.2597	100	Dihydroorotase (EC 3.5.2.3)	bi	14	2826	fig|34051.7.peg.2826	100	Dihydroorotase (EC 3.5.2.3)	bi	1	1590	fig|630.2.peg.1590	97.13	Dihydroorotase (EC 3.5.2.3)
5191	96	fig|930944.3.peg.520	hypothetical protein	bi	5	2205	fig|118272.4.peg.2205	100	hypothetical protein	bi	8	2598	fig|34051.6.peg.2598	100	hypothetical protein	bi	14	2825	fig|34051.7.peg.2825	100	hypothetical protein	bi	1	1591	fig|630.2.peg.1591	96.84	hypothetical protein
5201	1153	fig|930944.3.peg.521	Ribonuclease E (EC 3.1.26.12)	bi	5	2206	fig|118272.4.peg.2206	99.05	Ribonuclease E (EC 3.1.4.-)	bi	8	2599	fig|34051.6.peg.2599	100	Ribonuclease E (EC 3.1.26.12)	bi	14	2824	fig|34051.7.peg.2824	100	Ribonuclease E (EC 3.1.26.12)	bi	1	1592	fig|630.2.peg.1592	96.85	Ribonuclease E (EC 3.1.4.-)
5211	320	fig|930944.3.peg.522	Ribosomal large subunit pseudouridine synthase C (EC 4.2.1.70) ## LSU Psi955, Psi2504 and Psi2580	bi	5	2207	fig|118272.4.peg.2207	100	Ribosomal large subunit pseudouridine synthase C (EC 4.2.1.70)	bi	8	2600	fig|34051.6.peg.2600	94.93	Ribosomal large subunit pseudouridine synthase C (EC 4.2.1.70) ## LSU Psi955, Psi2504 and Psi2580	bi	14	2823	fig|34051.7.peg.2823	95.22	Ribosomal large subunit pseudouridine synthase C (EC 4.2.1.70) ## LSU Psi955, Psi2504 and Psi2580	bi	1	1593	fig|630.2.peg.1593	100	Ribosomal large subunit pseudouridine synthase C (EC 4.2.1.70)
5221	194	fig|930944.3.peg.523	FIG146278: Maf/YceF/YhdE family protein	bi	5	2208	fig|118272.4.peg.2208	100	FIG137276: Maf/YceF/YhdE family protein	bi	8	2601	fig|34051.6.peg.2601	100	FIG146278: Maf/YceF/YhdE family protein	bi	14	2822	fig|34051.7.peg.2822	100	FIG146278: Maf/YceF/YhdE family protein	bi	1	1594	fig|630.2.peg.1594	95.85	Maf/YceF/YhdE family protein
5231	177	fig|930944.3.peg.524	COG1399 protein, clustered with ribosomal protein L32p	bi	5	2209	fig|118272.4.peg.2209	100	Hypothetical protein YceD (clustered with ribosomal protein L32p)	bi	8	2602	fig|34051.6.peg.2602	100	COG1399 protein, clustered with ribosomal protein L32p	bi	14	2821	fig|34051.7.peg.2821	100	COG1399 protein, clustered with ribosomal protein L32p	bi	1	1595	fig|630.2.peg.1595	100	Hypothetical protein YceD (clustered with ribosomal protein L32p)
5241	56	fig|930944.3.peg.525	LSU ribosomal protein L32p	bi	5	2210	fig|118272.4.peg.2210	100	LSU ribosomal protein L32p	bi	8	2603	fig|34051.6.peg.2603	100	LSU ribosomal protein L32p	bi	14	2820	fig|34051.7.peg.2820	100	LSU ribosomal protein L32p	bi	1	1596	fig|630.2.peg.1596	100	LSU ribosomal protein L32p
5251	325	fig|930944.3.peg.526	Phosphate:acyl-ACP acyltransferase PlsX	bi	5	2211	fig|118272.4.peg.2211	100	Phosphate:acyl-ACP acyltransferase PlsX	bi	8	2604	fig|34051.6.peg.2604	100	Phosphate:acyl-ACP acyltransferase PlsX	bi	14	2819	fig|34051.7.peg.2819	100	Phosphate:acyl-ACP acyltransferase PlsX	bi	1	1597	fig|630.2.peg.1597	98.77	Phosphate:acyl-ACP acyltransferase PlsX
5261	303	fig|930944.3.peg.527	3-oxoacyl-[acyl-carrier-protein] synthase, KASIII (EC 2.3.1.41)	bi	5	2212	fig|118272.4.peg.2212	99.67	3-oxoacyl-[acyl-carrier-protein] synthase, KASIII (EC 2.3.1.41)	bi	8	2605	fig|34051.6.peg.2605	99.67	3-oxoacyl-[acyl-carrier-protein] synthase, KASIII (EC 2.3.1.41)	bi	14	2818	fig|34051.7.peg.2818	100	3-oxoacyl-[acyl-carrier-protein] synthase, KASIII (EC 2.3.1.41)	bi	1	1598	fig|630.2.peg.1598	95.1	3-oxoacyl-[acyl-carrier-protein] synthase, KASIII (EC 2.3.1.41)
5271	310	fig|930944.3.peg.528	Malonyl CoA-acyl carrier protein transacylase (EC 2.3.1.39)	bi	5	2213	fig|118272.4.peg.2213	100	Malonyl CoA-acyl carrier protein transacylase (EC 2.3.1.39)	bi	8	2606	fig|34051.6.peg.2606	99.68	Malonyl CoA-acyl carrier protein transacylase (EC 2.3.1.39)	bi	14	2817	fig|34051.7.peg.2817	99.68	Malonyl CoA-acyl carrier protein transacylase (EC 2.3.1.39)	bi	1	1599	fig|630.2.peg.1599	97.73	Malonyl CoA-acyl carrier protein transacylase (EC 2.3.1.39)
5281	245	fig|930944.3.peg.529	3-oxoacyl-[acyl-carrier protein] reductase (EC 1.1.1.100)	bi	5	2214	fig|118272.4.peg.2214	100	3-oxoacyl-[acyl-carrier protein] reductase (EC 1.1.1.100)	bi	8	2607	fig|34051.6.peg.2607	100	3-oxoacyl-[acyl-carrier protein] reductase (EC 1.1.1.100)	bi	14	2816	fig|34051.7.peg.2816	100	3-oxoacyl-[acyl-carrier protein] reductase (EC 1.1.1.100)	bi	1	1600	fig|630.2.peg.1600	99.59	3-oxoacyl-[acyl-carrier protein] reductase (EC 1.1.1.100)
5291	79	fig|930944.3.peg.530	Acyl carrier protein	bi	5	2215	fig|118272.4.peg.2215	100	Acyl carrier protein	bi	8	2608	fig|34051.6.peg.2608	100	Acyl carrier protein	bi	14	2815	fig|34051.7.peg.2815	100	Acyl carrier protein	bi	1	1601	fig|630.2.peg.1601	100	Acyl carrier protein
5301	401	fig|930944.3.peg.531	3-oxoacyl-[acyl-carrier-protein] synthase, KASII (EC 2.3.1.41)	bi	5	2216	fig|118272.4.peg.2216	100	3-oxoacyl-[acyl-carrier-protein] synthase, KASII (EC 2.3.1.41)	bi	8	2609	fig|34051.6.peg.2609	100	3-oxoacyl-[acyl-carrier-protein] synthase, KASII (EC 2.3.1.41)	bi	14	2814	fig|34051.7.peg.2814	100	3-oxoacyl-[acyl-carrier-protein] synthase, KASII (EC 2.3.1.41)	bi	1	1602	fig|630.2.peg.1602	98.5	3-oxoacyl-[acyl-carrier-protein] synthase, KASII (EC 2.3.1.41)
5311	275	fig|930944.3.peg.532	Aminodeoxychorismate lyase (EC 4.1.3.38)	bi	5	2217	fig|118272.4.peg.2217	99.64	Aminodeoxychorismate lyase (EC 4.1.3.38) # PabAc	bi	8	2611	fig|34051.6.peg.2611	100	Aminodeoxychorismate lyase (EC 4.1.3.38)	bi	14	2813	fig|34051.7.peg.2813	99.64	Aminodeoxychorismate lyase (EC 4.1.3.38)	bi	1	1603	fig|630.2.peg.1603	94.16	Aminodeoxychorismate lyase (EC 4.1.3.38) # PabAc
5321	342	fig|930944.3.peg.533	FIG004453: protein YceG like	bi	5	2218	fig|118272.4.peg.2218	100	COG1559 protein YceG like	bi	8	2612	fig|34051.6.peg.2612	100	FIG004453: protein YceG like	bi	14	2812	fig|34051.7.peg.2812	100	FIG004453: protein YceG like	bi	1	1604	fig|630.2.peg.1604	98.53	COG1559 protein yceG like
5331	213	fig|930944.3.peg.534	Thymidylate kinase (EC 2.7.4.9)	bi	5	2219	fig|118272.4.peg.2219	100	Thymidylate kinase (EC 2.7.4.9)	bi	8	2613	fig|34051.6.peg.2613	100	Thymidylate kinase (EC 2.7.4.9)	bi	14	2811	fig|34051.7.peg.2811	100	Thymidylate kinase (EC 2.7.4.9)	bi	1	1605	fig|630.2.peg.1605	99.06	Thymidylate kinase (EC 2.7.4.9)
5341	345	fig|930944.3.peg.535	DNA polymerase III delta prime subunit (EC 2.7.7.7)	bi	5	2220	fig|118272.4.peg.2220	99.71	DNA polymerase III delta prime subunit (EC 2.7.7.7)	bi	8	2614	fig|34051.6.peg.2614	100	DNA polymerase III delta prime subunit (EC 2.7.7.7)	bi	14	2810	fig|34051.7.peg.2810	100	DNA polymerase III delta prime subunit (EC 2.7.7.7)	bi	1	1606	fig|630.2.peg.1606	98.84	DNA polymerase III delta prime subunit (EC 2.7.7.7)
5351	270	fig|930944.3.peg.536	Putative deoxyribonuclease YcfH	bi	5	2221	fig|118272.4.peg.2221	100	Putative deoxyribonuclease YcfH	bi	8	2615	fig|34051.6.peg.2615	100	Putative deoxyribonuclease YcfH	bi	14	2809	fig|34051.7.peg.2809	100	Putative deoxyribonuclease YcfH	bi	1	1607	fig|630.2.peg.1607	98.88	Putative deoxyribonuclease YcfH
5361	478	fig|930944.3.peg.537	PTS system, glucose-specific IIB component (EC 2.7.1.69) / PTS system, glucose-specific IIC component (EC 2.7.1.69)	bi	5	2222	fig|118272.4.peg.2222	100	PTS system, glucose-specific IIB component (EC 2.7.1.69) / PTS system, glucose-specific IIC component (EC 2.7.1.69)	bi	8	2616	fig|34051.6.peg.2616	100	PTS system, glucose-specific IIB component (EC 2.7.1.69) / PTS system, glucose-specific IIC component (EC 2.7.1.69)	bi	14	2808	fig|34051.7.peg.2808	100	PTS system, glucose-specific IIB component (EC 2.7.1.69) / PTS system, glucose-specific IIC component (EC 2.7.1.69)	bi	1	1608	fig|630.2.peg.1608	100	PTS system, glucose-specific IIB component (EC 2.7.1.69) / PTS system, glucose-specific IIC component (EC 2.7.1.69)
5371	306	fig|930944.3.peg.538	hypothetical protein	bi	5	2223	fig|118272.4.peg.2223	99.02	hypothetical protein	bi	8	2617	fig|34051.6.peg.2617	100	hypothetical protein	bi	14	2807	fig|34051.7.peg.2807	100	hypothetical protein	bi	1	1659	fig|630.2.peg.1659	87.5
5381	712	fig|930944.3.peg.539	Probable microcin H47 secretion ATP-binding protein mchF	bi	5	2224	fig|118272.4.peg.2224	99.86	COG2274: ABC-type bacteriocin/lantibiotic exporters, contain an N-terminal double-glycine peptidase domain	bi	8	2618	fig|34051.6.peg.2618	100	Probable microcin H47 secretion ATP-binding protein mchF	bi	14	2806	fig|34051.7.peg.2806	100	Probable microcin H47 secretion ATP-binding protein mchF	bi	1	1660	fig|630.2.peg.1660	94.06	Probable microcin H47 secretion ATP-binding protein mchF
5391	428	fig|930944.3.peg.540	Probable microcin H47 secretion ATP-binding protein mchF	bi	5	2225	fig|118272.4.peg.2225	99.77	secretion protein HlyD family protein	bi	8	2619	fig|34051.6.peg.2619	100	Probable microcin H47 secretion ATP-binding protein mchF	bi	14	2805	fig|34051.7.peg.2805	100	Probable microcin H47 secretion ATP-binding protein mchF	bi	1	1661	fig|630.2.peg.1661	80.57	Colicin V secretion protein cvaA
5401	395	fig|930944.3.peg.541	GALNS arylsulfatase regulator (Fe-S oxidoreductase)	bi	5	2226	fig|118272.4.peg.2226	99.75	COG0641: Arylsulfatase regulator (Fe-S oxidoreductase)	bi	8	2620	fig|34051.6.peg.2620	100	GALNS arylsulfatase regulator (Fe-S oxidoreductase)	bi	14	2804	fig|34051.7.peg.2804	100	GALNS arylsulfatase regulator (Fe-S oxidoreductase)	bi	1	1662	fig|630.2.peg.1662	93.15	Transcriptional regulator
5411	54	fig|930944.3.peg.542	hypothetical protein	bi	5	2227	fig|118272.4.peg.2227	100	hypothetical protein	bi	8	2621	fig|34051.6.peg.2621	100	hypothetical protein	bi	14	2803	fig|34051.7.peg.2803	100	hypothetical protein	bi	1	1663	fig|630.2.peg.1663	92
5421	597	fig|930944.3.peg.543	putative transport protein	bi	5	2228	fig|118272.4.peg.2228	99.83	putative transport protein	bi	8	2623	fig|34051.6.peg.2623	100	putative transport protein	bi	14	2801	fig|34051.7.peg.2801	100	putative transport protein	bi	1	1664	fig|630.2.peg.1664	96.14	putative transport protein
5431	274	fig|930944.3.peg.544	Shikimate 5-dehydrogenase I gamma (EC 1.1.1.25)	bi	5	2229	fig|118272.4.peg.2229	100	Shikimate 5-dehydrogenase I gamma (EC 1.1.1.25) # AroDI gamma	bi	8	2624	fig|34051.6.peg.2624	100	Shikimate 5-dehydrogenase I gamma (EC 1.1.1.25)	bi	14	2800	fig|34051.7.peg.2800	100	Shikimate 5-dehydrogenase I gamma (EC 1.1.1.25)	bi	1	1665	fig|630.2.peg.1665	96.7	Shikimate 5-dehydrogenase I gamma (EC 1.1.1.25) # AroDI gamma
5441	118	fig|930944.3.peg.545	Bis(5&#39;-nucleosyl)-tetraphosphatase (asymmetrical) (EC 3.6.1.17)	bi	5	2230	fig|118272.4.peg.2230	100	hypothetical protein	bi	8	2625	fig|34051.6.peg.2625	100	Bis(5&#39;-nucleosyl)-tetraphosphatase (asymmetrical) (EC 3.6.1.17)	bi	14	2799	fig|34051.7.peg.2799	100	Bis(5&#39;-nucleosyl)-tetraphosphatase (asymmetrical) (EC 3.6.1.17)	bi	1	1666	fig|630.2.peg.1666	100	hypothetical protein
5451	130	fig|930944.3.peg.546	YcfL protein: an outer membrane lipoprotein that is part of a salvage cluster	bi	5	2231	fig|118272.4.peg.2231	100	Putative lipoprotein	bi	8	2626	fig|34051.6.peg.2626	100	YcfL protein: an outer membrane lipoprotein that is part of a salvage cluster	bi	14	2798	fig|34051.7.peg.2798	100	YcfL protein: an outer membrane lipoprotein that is part of a salvage cluster	bi	1	1667	fig|630.2.peg.1667	98.45	putative outer membrane lipoprotein
5461	194	fig|930944.3.peg.547	Lipoprotein YcfM, part of a salvage pathway of unknown substrate	bi	5	2232	fig|118272.4.peg.2232	100	Putative lipoprotein	bi	8	2627	fig|34051.6.peg.2627	100	Lipoprotein YcfM, part of a salvage pathway of unknown substrate	bi	14	2797	fig|34051.7.peg.2797	100	Lipoprotein YcfM, part of a salvage pathway of unknown substrate	bi	1	1668	fig|630.2.peg.1668	98.45	Fibronectin-binding protein B
5471	287	fig|930944.3.peg.548	Thiamine kinase (EC 2.7.1.89) @ Adenosylcobinamide kinase (EC 2.7.1.156)	bi	5	2233	fig|118272.4.peg.2233	99.65	COG0510: Predicted choline kinase involved in LPS biosynthesis	bi	8	2628	fig|34051.6.peg.2628	100	Thiamine kinase (EC 2.7.1.89) @ Adenosylcobinamide kinase (EC 2.7.1.156)	bi	14	2796	fig|34051.7.peg.2796	100	Thiamine kinase (EC 2.7.1.89) @ Adenosylcobinamide kinase (EC 2.7.1.156)	bi	1	1669	fig|630.2.peg.1669	98.6	beta-glucosidase (EC 3.2.1.21), probable ycfN
5481	338	fig|930944.3.peg.549	Beta N-acetyl-glucosaminidase (EC 3.2.1.52)	bi	5	2234	fig|118272.4.peg.2234	99.7	Beta N-acetyl-glucosaminidase (EC 3.2.1.52)	bi	8	2629	fig|34051.6.peg.2629	100	Beta N-acetyl-glucosaminidase (EC 3.2.1.52)	bi	14	2794	fig|34051.7.peg.2794	100	Beta N-acetyl-glucosaminidase (EC 3.2.1.52)	bi	1	1670	fig|630.2.peg.1670	98.22	Beta N-acetyl-glucosaminidase (EC 3.2.1.52)
5491	181	fig|930944.3.peg.550	YcfP protein: probably an esterase that is part of a salvage cluster	bi	5	2235	fig|118272.4.peg.2235	99.44	putative esterase	bi	8	2630	fig|34051.6.peg.2630	100	YcfP protein: probably an esterase that is part of a salvage cluster	bi	14	2793	fig|34051.7.peg.2793	100	YcfP protein: probably an esterase that is part of a salvage cluster	bi	1	1671	fig|630.2.peg.1671	99.44	hypothetical protein
5501	435	fig|930944.3.peg.551	NADH dehydrogenase (EC 1.6.99.3)	bi	5	2236	fig|118272.4.peg.2236	99.77	NADH dehydrogenase (EC 1.6.99.3)	bi	8	2631	fig|34051.6.peg.2631	100	NADH dehydrogenase (EC 1.6.99.3)	bi	14	2792	fig|34051.7.peg.2792	100	NADH dehydrogenase (EC 1.6.99.3)	bi	1	1672	fig|630.2.peg.1672	99.31	NADH dehydrogenase (EC 1.6.99.3)
5511	180	fig|930944.3.peg.552	Putative exported protein	bi	5	2237	fig|118272.4.peg.2237	100	Putative exported protein	bi	8	2633	fig|34051.6.peg.2633	100	Putative exported protein	bi	14	2790	fig|34051.7.peg.2790	100	Putative exported protein	bi	1	1673	fig|630.2.peg.1673	99.43	Putative exported protein
5521	1149	fig|930944.3.peg.553	Transcription-repair coupling factor	bi	5	2238	fig|118272.4.peg.2238	99.65	Transcription-repair coupling factor	bi	8	2634	fig|34051.6.peg.2634	100	Transcription-repair coupling factor	bi	14	2789	fig|34051.7.peg.2789	100	Transcription-repair coupling factor	bi	1	1674	fig|630.2.peg.1674	99.04	Transcription-repair coupling factor
5531	401	fig|930944.3.peg.554	Lipoprotein releasing system transmembrane protein LolC	bi	5	2239	fig|118272.4.peg.2239	99.75	Lipoprotein releasing system transmembrane protein LolC	bi	8	2635	fig|34051.6.peg.2635	100	Lipoprotein releasing system transmembrane protein LolC	bi	14	2788	fig|34051.7.peg.2788	100	Lipoprotein releasing system transmembrane protein LolC	bi	1	1675	fig|630.2.peg.1675	99.75	Lipoprotein releasing system transmembrane protein LolC
5541	235	fig|930944.3.peg.555	Lipoprotein releasing system ATP-binding protein LolD	bi	5	2240	fig|118272.4.peg.2240	100	Lipoprotein releasing system ATP-binding protein LolD	bi	8	2636	fig|34051.6.peg.2636	100	Lipoprotein releasing system ATP-binding protein LolD	bi	14	2787	fig|34051.7.peg.2787	100	Lipoprotein releasing system ATP-binding protein LolD	bi	1	1676	fig|630.2.peg.1676	100	Lipoprotein releasing system ATP-binding protein lolD
5551	420	fig|930944.3.peg.556	Lipoprotein releasing system transmembrane protein LolE	bi	5	2241	fig|118272.4.peg.2241	100	Lipoprotein releasing system transmembrane protein LolE	bi	8	2637	fig|34051.6.peg.2637	100	Lipoprotein releasing system transmembrane protein LolE	bi	14	2786	fig|34051.7.peg.2786	100	Lipoprotein releasing system transmembrane protein LolE	bi	1	1677	fig|630.2.peg.1677	98.81	Lipoprotein releasing system transmembrane protein lolE
5561	305	fig|930944.3.peg.557	Latent glucokinase ycfX	bi	5	2242	fig|118272.4.peg.2242	100	Latent glucokinase ycfX	bi	8	2638	fig|34051.6.peg.2638	100	Latent glucokinase ycfX	bi	14	2785	fig|34051.7.peg.2785	100	Latent glucokinase ycfX	bi	1	1678	fig|630.2.peg.1678	98.02	possible NAGC-like transcriptional regulator
5571	279	fig|930944.3.peg.558	NAD-dependent protein deacetylase of SIR2 family	bi	5	2243	fig|118272.4.peg.2243	100	NAD-dependent protein deacetylase of SIR2 family	bi	8	2639	fig|34051.6.peg.2639	100	NAD-dependent protein deacetylase of SIR2 family	bi	14	2784	fig|34051.7.peg.2784	100	NAD-dependent protein deacetylase of SIR2 family	bi	1	1679	fig|630.2.peg.1679	99.64	NAD-dependent protein deacetylase of SIR2 family
5581	412	fig|930944.3.peg.559	Tripeptide aminopeptidase (EC 3.4.11.4)	bi	5	2244	fig|118272.4.peg.2244	99.51	Tripeptide aminopeptidase (EC 3.4.11.4)	bi	8	2640	fig|34051.6.peg.2640	100	Tripeptide aminopeptidase (EC 3.4.11.4)	bi	14	2783	fig|34051.7.peg.2783	100	Tripeptide aminopeptidase (EC 3.4.11.4)	bi	1	1680	fig|630.2.peg.1680	98.78	Tripeptide aminopeptidase (EC 3.4.11.4)
5591	374	fig|930944.3.peg.560	FIG002776: hypothetical protein	bi	5	2245	fig|118272.4.peg.2245	100	FIG002776: hypothetical protein	bi	8	2641	fig|34051.6.peg.2641	100	FIG002776: hypothetical protein	bi	14	2782	fig|34051.7.peg.2782	100	FIG002776: hypothetical protein	bi	1	1681	fig|630.2.peg.1681	98.93	hypothetical protein
5601	455	fig|930944.3.peg.561	Sensor protein PhoQ (EC 2.7.13.3)	bi	5	2246	fig|118272.4.peg.2246	100	Sensor protein PhoQ (EC 2.7.13.3)	bi	8	2642	fig|34051.6.peg.2642	100	Sensor protein PhoQ (EC 2.7.13.3)	bi	14	2781	fig|34051.7.peg.2781	100	Sensor protein PhoQ (EC 2.7.13.3)	bi	1	1682	fig|630.2.peg.1682	100	Sensor protein phoQ (EC 2.7.3.-)
5611	224	fig|930944.3.peg.562	Transcriptional regulatory protein PhoP	bi	5	2247	fig|118272.4.peg.2247	100	Transcriptional regulatory protein PhoP	bi	8	2643	fig|34051.6.peg.2643	100	Transcriptional regulatory protein PhoP	bi	14	2780	fig|34051.7.peg.2780	100	Transcriptional regulatory protein PhoP	bi	1	1683	fig|630.2.peg.1683	100	Transcriptional regulatory protein phoP
5621	208	fig|930944.3.peg.563	Putative lipoprotein	bi	5	2248	fig|118272.4.peg.2248	99.52	Putative lipoprotein	bi	8	2644	fig|34051.6.peg.2644	100	Putative lipoprotein	bi	14	2779	fig|34051.7.peg.2779	100	Putative lipoprotein	bi	1	1684	fig|630.2.peg.1684	97.1	Putative lipoprotein
5631	457	fig|930944.3.peg.564	Adenylosuccinate lyase (EC 4.3.2.2)	bi	5	2249	fig|118272.4.peg.2249	100	Adenylosuccinate lyase (EC 4.3.2.2)	bi	8	2645	fig|34051.6.peg.2645	100	Adenylosuccinate lyase (EC 4.3.2.2)	bi	14	2778	fig|34051.7.peg.2778	100	Adenylosuccinate lyase (EC 4.3.2.2)	bi	1	1685	fig|630.2.peg.1685	98.68	Adenylosuccinate lyase (EC 4.3.2.2)
5641	209	fig|930944.3.peg.565	FIG002903: a protein of unknown function perhaps involved in purine metabolism	bi	5	2250	fig|118272.4.peg.2250	99.52	FIG002903: a protein of unknown function perhaps involved in purine metabolism	bi	8	2646	fig|34051.6.peg.2646	100	FIG002903: a protein of unknown function perhaps involved in purine metabolism	bi	14	2777	fig|34051.7.peg.2777	100	FIG002903: a protein of unknown function perhaps involved in purine metabolism	bi	1	1686	fig|630.2.peg.1686	99.52	UPF0274 protein ycfC
5651	374	fig|930944.3.peg.566	tRNA (5-methylaminomethyl-2-thiouridylate)-methyltransferase (EC 2.1.1.61)	bi	5	2251	fig|118272.4.peg.2251	99.73	tRNA (5-methylaminomethyl-2-thiouridylate)-methyltransferase (EC 2.1.1.61)	bi	8	2647	fig|34051.6.peg.2647	100	tRNA (5-methylaminomethyl-2-thiouridylate)-methyltransferase (EC 2.1.1.61)	bi	14	2776	fig|34051.7.peg.2776	100	tRNA (5-methylaminomethyl-2-thiouridylate)-methyltransferase (EC 2.1.1.61)	bi	1	1687	fig|630.2.peg.1687	99.46	tRNA (5-methylaminomethyl-2-thiouridylate)-methyltransferase (EC 2.1.1.61)
5661	149	fig|930944.3.peg.567	Nudix-like NDP and NTP phosphohydrolase YmfB	bi	5	2252	fig|118272.4.peg.2252	98.65	Nudix-like NDP and NTP phosphohydrolase YmfB	bi	8	2648	fig|34051.6.peg.2648	100	Nudix-like NDP and NTP phosphohydrolase YmfB	bi	14	2775	fig|34051.7.peg.2775	100	Nudix-like NDP and NTP phosphohydrolase YmfB	bi	1	1688	fig|630.2.peg.1688	97.97	Nudix-like NDP and NTP phosphohydrolase YmfB
5671	209	fig|930944.3.peg.568	Ribosomal large subunit pseudouridine synthase E (EC 4.2.1.70) ## LSU Psi2457	bi	5	2253	fig|118272.4.peg.2253	100	FIG002625: Ribosomal large subunit pseudouridine synthase E (EC 5.4.99.-)	bi	8	2649	fig|34051.6.peg.2649	100	Ribosomal large subunit pseudouridine synthase E (EC 4.2.1.70) ## LSU Psi2457	bi	14	2774	fig|34051.7.peg.2774	100	Ribosomal large subunit pseudouridine synthase E (EC 4.2.1.70) ## LSU Psi2457	bi	1	1689	fig|630.2.peg.1689	98.56	Ribosomal large subunit pseudouridine synthase E (EC 5.4.99.-)
5681	418	fig|930944.3.peg.569	Isocitrate dehydrogenase [NADP] (EC 1.1.1.42)	bi	5	2254	fig|118272.4.peg.2254	99.76	Isocitrate dehydrogenase [NADP] (EC 1.1.1.42)	bi	8	2650	fig|34051.6.peg.2650	100	Isocitrate dehydrogenase [NADP] (EC 1.1.1.42)	bi	14	2773	fig|34051.7.peg.2773	100	Isocitrate dehydrogenase [NADP] (EC 1.1.1.42)	bi	1	1690	fig|630.2.peg.1690	99.52	Isocitrate dehydrogenase [NADP] (EC 1.1.1.42)
5691	64	fig|930944.3.peg.570	hypothetical protein	bi	8	3203	fig|118272.4.peg.3203	76.19	transposase for IS1668	bi	8	2652	fig|34051.6.peg.2652	100	hypothetical protein	-				0		uni	1	3333	fig|630.2.peg.3333	57.14	Transposase
5701	80	fig|930944.3.peg.571	transposase for IS1668	-				0		bi	8	2654	fig|34051.6.peg.2654	100	hypothetical protein	bi	14	2772	fig|34051.7.peg.2772	100	transposase for IS1668	uni	1	3333	fig|630.2.peg.3333	81.01	Transposase
5711	99	fig|930944.3.peg.572	transposase for IS1668	-				0		bi	8	2657	fig|34051.6.peg.2657	98.98	transposase for IS1668	bi	14	2771	fig|34051.7.peg.2771	100	transposase for IS1668	uni	1	3333	fig|630.2.peg.3333	89.83	Transposase
5721	161	fig|930944.3.peg.573	putative prophage terminase small subunit	bi	5	2257	fig|118272.4.peg.2257	99.38	putative prophage terminase small subunit	bi	8	2658	fig|34051.6.peg.2658	100	putative prophage terminase small subunit	bi	14	2770	fig|34051.7.peg.2770	100	putative prophage terminase small subunit	-				0
5731	42	fig|930944.3.peg.574	ISSod5, transposase	bi	5	2258	fig|118272.4.peg.2258	100	hypothetical protein	bi	8	2659	fig|34051.6.peg.2659	100	hypothetical protein	bi	14	2769	fig|34051.7.peg.2769	100	ISSod5, transposase	-				0
5741	320	fig|930944.3.peg.575	Putative outer membrane protein	bi	5	2259	fig|118272.4.peg.2259	100	putative outer membrane protein	bi	8	2660	fig|34051.6.peg.2660	100	Putative outer membrane protein	bi	14	2768	fig|34051.7.peg.2768	100	Putative outer membrane protein	bi	1	2971	fig|630.2.peg.2971	96.55	putative outer membrane protein
5751	55	fig|930944.3.peg.576	Isocitrate dehydrogenase [NADP] (EC 1.1.1.42)	uni	5	2260	fig|118272.4.peg.2260	96.3	Isocitrate dehydrogenase [NADP] (EC 1.1.1.42)	bi	8	2661	fig|34051.6.peg.2661	100	Isocitrate dehydrogenase [NADP] (EC 1.1.1.42)	bi	14	2767	fig|34051.7.peg.2767	100	Isocitrate dehydrogenase [NADP] (EC 1.1.1.42)	uni	1	1690	fig|630.2.peg.1690	96.3	Isocitrate dehydrogenase [NADP] (EC 1.1.1.42)
5761	287	fig|930944.3.peg.577	hypothetical protein	bi	5	2261	fig|118272.4.peg.2261	100	hypothetical protein	bi	8	2662	fig|34051.6.peg.2662	100	hypothetical protein	bi	14	2766	fig|34051.7.peg.2766	100	hypothetical protein	bi	1	1691	fig|630.2.peg.1691	99.3
5771	413	fig|930944.3.peg.578	Putative O-antigen biosynthesis protein precursor	bi	5	2262	fig|118272.4.peg.2262	100	Putative O-antigen biosynthesis protein precursor	bi	8	2663	fig|34051.6.peg.2663	100	Putative O-antigen biosynthesis protein precursor	bi	14	2765	fig|34051.7.peg.2765	100	Putative O-antigen biosynthesis protein precursor	bi	1	1692	fig|630.2.peg.1692	96.84	probable O-antigen biosynthesis protein YPO0417
5781	59	fig|930944.3.peg.579	hypothetical protein	bi	5	2263	fig|118272.4.peg.2263	100	hypothetical protein	bi	8	2664	fig|34051.6.peg.2664	100	hypothetical protein	bi	14	2764	fig|34051.7.peg.2764	100	hypothetical protein	bi	1	4225	fig|630.2.peg.4225	98.28
5791	414	fig|930944.3.peg.580	Sucrose permease, major facilitator superfamily	bi	5	2264	fig|118272.4.peg.2264	100	Sucrose permease, major facilitator superfamily	uni	11	4205	fig|34051.6.peg.4205	23.39	Probable 3-phenylpropionic acid transporter	bi	14	2763	fig|34051.7.peg.2763	100	Sucrose permease, major facilitator superfamily	bi	1	1693	fig|630.2.peg.1693	96.26	Lactose permease
5801	490	fig|930944.3.peg.581	Sucrose-6-phosphate hydrolase (EC 3.2.1.26)	bi	5	2265	fig|118272.4.peg.2265	100	Sucrose-6-phosphate hydrolase (EC 3.2.1.26)	bi	8	2665	fig|34051.6.peg.2665	100	Sucrose-6-phosphate hydrolase (EC 3.2.1.26)	bi	14	2762	fig|34051.7.peg.2762	100	Sucrose-6-phosphate hydrolase (EC 3.2.1.26)	uni	1	532	fig|630.2.peg.532	37.26	Sucrose-6-phosphate hydrolase (EC 3.2.1.26)
5811	332	fig|930944.3.peg.582	Sucrose specific transcriptional regulator CscR, LacI family	bi	5	2266	fig|118272.4.peg.2266	99.7	Sucrose specific transcriptional regulator CscR, LacI family	bi	8	2666	fig|34051.6.peg.2666	100	Sucrose specific transcriptional regulator CscR, LacI family	bi	14	2761	fig|34051.7.peg.2761	100	Sucrose specific transcriptional regulator CscR, LacI family	bi	1	1694	fig|630.2.peg.1694	93.81	Sucrose operon repressor
5821	87	fig|930944.3.peg.583	hypothetical protein	bi	5	2268	fig|118272.4.peg.2268	100	hypothetical protein	bi	8	2667	fig|34051.6.peg.2667	100	hypothetical protein	bi	14	2760	fig|34051.7.peg.2760	100	hypothetical protein	bi	1	1695	fig|630.2.peg.1695	98.84	hypothetical protein
5831	520	fig|930944.3.peg.584	Aerotaxis sensor receptor protein	bi	5	2269	fig|118272.4.peg.2269	100	Aerotaxis sensor receptor protein	bi	8	2668	fig|34051.6.peg.2668	100	Aerotaxis sensor receptor protein	bi	14	2759	fig|34051.7.peg.2759	100	Aerotaxis sensor receptor protein	bi	1	1696	fig|630.2.peg.1696	99.23	Aerotaxis sensor receptor protein
5841	373	fig|930944.3.peg.585	Error-prone, lesion bypass DNA polymerase V (UmuC)	bi	5	2270	fig|118272.4.peg.2270	100	Error-prone repair protein UmuC	bi	8	2670	fig|34051.6.peg.2670	100	Error-prone, lesion bypass DNA polymerase V (UmuC)	bi	14	2757	fig|34051.7.peg.2757	100	Error-prone, lesion bypass DNA polymerase V (UmuC)	bi	1	1697	fig|630.2.peg.1697	98.92	Error-prone repair protein UmuC
5851	119	fig|930944.3.peg.586	Error-prone repair protein UmuD	bi	5	2271	fig|118272.4.peg.2271	100	Error-prone repair protein UmuD (EC 3.4.21.-)	bi	8	2671	fig|34051.6.peg.2671	100	Error-prone repair protein UmuD	bi	14	2756	fig|34051.7.peg.2756	100	Error-prone repair protein UmuD	bi	1	1698	fig|630.2.peg.1698	99.15	Error-prone repair protein UmuD (EC 3.4.21.-)
5861	63	fig|930944.3.peg.587	hypothetical protein	bi	5	2272	fig|118272.4.peg.2272	98.39	hypothetical protein	bi	8	2672	fig|34051.6.peg.2672	100	hypothetical protein	bi	14	2755	fig|34051.7.peg.2755	100	hypothetical protein	bi	1	1699	fig|630.2.peg.1699	88.52
5871	442	fig|930944.3.peg.588	O-acetylhomoserine sulfhydrylase (EC 2.5.1.49) / O-succinylhomoserine sulfhydrylase (EC 2.5.1.48)	bi	5	2273	fig|118272.4.peg.2273	99.53	O-acetylhomoserine sulfhydrylase (EC 2.5.1.49) / O-succinylhomoserine sulfhydrylase (EC 2.5.1.48)	bi	8	2673	fig|34051.6.peg.2673	100	O-acetylhomoserine sulfhydrylase (EC 2.5.1.49) / O-succinylhomoserine sulfhydrylase (EC 2.5.1.48)	bi	14	2754	fig|34051.7.peg.2754	99.77	O-acetylhomoserine sulfhydrylase (EC 2.5.1.49) / O-succinylhomoserine sulfhydrylase (EC 2.5.1.48)	bi	1	4226	fig|630.2.peg.4226	96.88
5881	286	fig|930944.3.peg.589	NADPH:quinone oxidoreductase 2 ## possible protective/detoxification role	bi	5	2274	fig|118272.4.peg.2274	100	hypothetical protein	bi	8	2674	fig|34051.6.peg.2674	100	NADPH:quinone oxidoreductase 2 ## possible protective/detoxification role	bi	14	2753	fig|34051.7.peg.2753	99.65	NADPH:quinone oxidoreductase 2 ## possible protective/detoxification role	bi	1	1702	fig|630.2.peg.1702	98.6	Oxidoreductase
5891	135	fig|930944.3.peg.590	Redox-sensing transcriptional regulator QorR	bi	5	2275	fig|118272.4.peg.2275	100	Transcriptional regulator, MarR family	bi	8	2675	fig|34051.6.peg.2675	89.58	Redox-sensing transcriptional regulator QorR	bi	14	2752	fig|34051.7.peg.2752	100	Redox-sensing transcriptional regulator QorR	bi	1	1703	fig|630.2.peg.1703	99.25	Transcriptional regulator, MarR family
5901	95	fig|930944.3.peg.591	hypothetical protein	bi	5	2276	fig|118272.4.peg.2276	100	hypothetical protein	bi	8	2676	fig|34051.6.peg.2676	100	hypothetical protein	bi	14	2751	fig|34051.7.peg.2751	100	hypothetical protein	bi	1	1704	fig|630.2.peg.1704	94.68	hypothetical protein
5911	53	fig|930944.3.peg.592	hypothetical protein	bi	5	2277	fig|118272.4.peg.2277	100	hypothetical protein	bi	8	2677	fig|34051.6.peg.2677	98.08	hypothetical protein	bi	14	2750	fig|34051.7.peg.2750	100	hypothetical protein	-				0
5921	69	fig|930944.3.peg.593	hypothetical protein	bi	5	2278	fig|118272.4.peg.2278	98.04	hypothetical protein	bi	8	2678	fig|34051.6.peg.2678	98.04	hypothetical protein	bi	14	2749	fig|34051.7.peg.2749	98.04	hypothetical protein	-				0
5931	91	fig|930944.3.peg.594	hypothetical protein	bi	5	2279	fig|118272.4.peg.2279	100	hypothetical protein	bi	8	2679	fig|34051.6.peg.2679	100	hypothetical protein	bi	14	2748	fig|34051.7.peg.2748	100	hypothetical protein	-				0
5941	305	fig|930944.3.peg.595	Permease of the drug/metabolite transporter (DMT) superfamily	bi	5	2280	fig|118272.4.peg.2280	100	Permease of the drug/metabolite transporter (DMT) superfamily	bi	8	2680	fig|34051.6.peg.2680	100	Permease of the drug/metabolite transporter (DMT) superfamily	bi	14	2747	fig|34051.7.peg.2747	100	Permease of the drug/metabolite transporter (DMT) superfamily	bi	1	1705	fig|630.2.peg.1705	98.36	Permease of the drug/metabolite transporter (DMT) superfamily
5951	49	fig|930944.3.peg.596	hypothetical protein	-				0		bi	8	2681	fig|34051.6.peg.2681	100	hypothetical protein	bi	14	2746	fig|34051.7.peg.2746	100	hypothetical protein	-				0
5961	292	fig|930944.3.peg.597	Transcriptional regulator, AraC family	bi	5	2281	fig|118272.4.peg.2281	100	L-rhamnose operon regulatory protein rhaS	bi	8	2682	fig|34051.6.peg.2682	99.66	Transcriptional regulator, AraC family	bi	14	2745	fig|34051.7.peg.2745	100	Transcriptional regulator, AraC family	bi	1	1706	fig|630.2.peg.1706	97.94	Transcriptional regulator, AraC family
5971	141	fig|930944.3.peg.598	Putative periplasmic protein	bi	5	2282	fig|118272.4.peg.2282	100	hypothetical protein	bi	8	2683	fig|34051.6.peg.2683	100	Putative periplasmic protein	bi	14	2744	fig|34051.7.peg.2744	100	Putative periplasmic protein	bi	1	1707	fig|630.2.peg.1707	98.57	Putative periplasmic protein
5981	104	fig|930944.3.peg.599	Protein hdeB precursor	bi	5	2283	fig|118272.4.peg.2283	100	hypothetical protein	bi	8	2684	fig|34051.6.peg.2684	100	Protein hdeB precursor	bi	14	2743	fig|34051.7.peg.2743	100	Protein hdeB precursor	bi	1	1708	fig|630.2.peg.1708	97.09	Protein hdeB precursor
5991	86	fig|930944.3.peg.600	hypothetical protein	-				0		bi	8	2685	fig|34051.6.peg.2685	100	hypothetical protein	bi	14	2742	fig|34051.7.peg.2742	100	hypothetical protein	bi	1	1709	fig|630.2.peg.1709	89.53
6001	468	fig|930944.3.peg.601	hypothetical protein	bi	5	2300	fig|118272.4.peg.2300	100	hypothetical protein	bi	8	2686	fig|34051.6.peg.2686	100	hypothetical protein	bi	14	2741	fig|34051.7.peg.2741	100	hypothetical protein	bi	1	1710	fig|630.2.peg.1710	94.43	Two-component response regulator
6011	318	fig|930944.3.peg.602	Cytolethal distending toxin subunit B	bi	5	2301	fig|118272.4.peg.2301	100	Cytolethal distending toxin subunit B	bi	8	2687	fig|34051.6.peg.2687	100	Cytolethal distending toxin subunit B	bi	14	2740	fig|34051.7.peg.2740	100	Cytolethal distending toxin subunit B	-				0
6021	283	fig|930944.3.peg.603	hypothetical protein	bi	5	2302	fig|118272.4.peg.2302	96.25	hypothetical protein	bi	8	2688	fig|34051.6.peg.2688	100	hypothetical protein	bi	14	2739	fig|34051.7.peg.2739	100	hypothetical protein	bi	1	1711	fig|630.2.peg.1711	100	hypothetical protein
6031	573	fig|930944.3.peg.604	Lipid A export ATP-binding/permease protein MsbA	bi	5	2303	fig|118272.4.peg.2303	99.83	COG1132: ABC-type multidrug transport system, ATPase and permease components	bi	8	2689	fig|34051.6.peg.2689	100	Lipid A export ATP-binding/permease protein MsbA	bi	14	2738	fig|34051.7.peg.2738	100	Lipid A export ATP-binding/permease protein MsbA	bi	1	1712	fig|630.2.peg.1712	99.3	Multidrug resistance ABC transporter ATP-binding and permease protein
6041	140	fig|930944.3.peg.605	Acetyltransferase (EC 2.3.1.-)	bi	5	2304	fig|118272.4.peg.2304	100	Acetyltransferase (EC 2.3.1.-)	bi	8	2690	fig|34051.6.peg.2690	100	Acetyltransferase (EC 2.3.1.-)	bi	14	2737	fig|34051.7.peg.2737	100	Acetyltransferase (EC 2.3.1.-)	bi	1	1713	fig|630.2.peg.1713	97.12	Acetyltransferase (EC 2.3.1.-)
6051	38	fig|930944.3.peg.606	hypothetical protein	bi	5	2305	fig|118272.4.peg.2305	100	hypothetical protein	bi	8	2691	fig|34051.6.peg.2691	100	hypothetical protein	bi	14	2736	fig|34051.7.peg.2736	100	hypothetical protein	-				0
6061	501	fig|930944.3.peg.607	Arginine/ornithine antiporter ArcD	bi	5	2306	fig|118272.4.peg.2306	100	COG0531: Amino acid transporters	bi	8	2692	fig|34051.6.peg.2692	100	Arginine/ornithine antiporter ArcD	bi	14	2735	fig|34051.7.peg.2735	100	Arginine/ornithine antiporter ArcD	bi	1	1714	fig|630.2.peg.1714	99.2	Arginine/ornithine antiporter ArcD
6071	55	fig|930944.3.peg.608	Putative membrane protein	bi	5	2307	fig|118272.4.peg.2307	100	Putative membrane protein	bi	8	2694	fig|34051.6.peg.2694	100	Putative membrane protein	bi	14	2733	fig|34051.7.peg.2733	100	Putative membrane protein	bi	1	1716	fig|630.2.peg.1716	98.15	probable membrane protein YPO1736
6081	89	fig|930944.3.peg.609	Regulatory protein soxS	bi	5	2308	fig|118272.4.peg.2308	100	AraC-family transcriptional regulatory protein	bi	8	2695	fig|34051.6.peg.2695	100	Regulatory protein soxS	bi	14	2732	fig|34051.7.peg.2732	100	Regulatory protein soxS	bi	1	1717	fig|630.2.peg.1717	100	Regulatory protein soxS
6091	38	fig|930944.3.peg.610	hypothetical protein	-				0		bi	8	2696	fig|34051.6.peg.2696	100	hypothetical protein	bi	14	2731	fig|34051.7.peg.2731	100	hypothetical protein	-				0
6101	80	fig|930944.3.peg.611	hypothetical protein	bi	5	2309	fig|118272.4.peg.2309	98.73	hypothetical protein	bi	8	1967	fig|34051.6.peg.1967	100	hypothetical protein	bi	14	2729	fig|34051.7.peg.2729	100	hypothetical protein	bi	1	1718	fig|630.2.peg.1718	98.73	hypothetical protein
6111	78	fig|930944.3.peg.612	Putative membrane protein precursor	bi	5	2310	fig|118272.4.peg.2310	100	Putative membrane protein precursor	bi	8	1968	fig|34051.6.peg.1968	100	Putative membrane protein precursor	bi	14	2728	fig|34051.7.peg.2728	100	Putative membrane protein precursor	bi	1	1719	fig|630.2.peg.1719	100	Putative membrane protein precursor
6121	48	fig|930944.3.peg.613	hypothetical protein	bi	5	2311	fig|118272.4.peg.2311	97.87	hypothetical protein	bi	8	1969	fig|34051.6.peg.1969	100	hypothetical protein	bi	14	2727	fig|34051.7.peg.2727	100	hypothetical protein	bi	1	1720	fig|630.2.peg.1720	95.74
6131	92	fig|930944.3.peg.614	Putative exported protein precursor	bi	5	2312	fig|118272.4.peg.2312	100	Putative exported protein precursor	bi	8	1970	fig|34051.6.peg.1970	100	Putative exported protein precursor	bi	14	2726	fig|34051.7.peg.2726	100	Putative exported protein precursor	bi	1	1721	fig|630.2.peg.1721	97.8	putative exported protein
6141	100	fig|930944.3.peg.615	hypothetical protein	bi	5	2313	fig|118272.4.peg.2313	100	hypothetical protein	bi	8	1971	fig|34051.6.peg.1971	100	hypothetical protein	bi	14	2725	fig|34051.7.peg.2725	100	hypothetical protein	bi	1	1722	fig|630.2.peg.1722	100	hypothetical protein
6151	90	fig|930944.3.peg.616	hypothetical protein	bi	5	2314	fig|118272.4.peg.2314	100	hypothetical protein	bi	8	1972	fig|34051.6.peg.1972	100	hypothetical protein	bi	14	2724	fig|34051.7.peg.2724	100	hypothetical protein	bi	1	1723	fig|630.2.peg.1723	100	hypothetical protein
6161	464	fig|930944.3.peg.617	Aromatic amino acid transport protein AroP	bi	5	2315	fig|118272.4.peg.2315	99.78	aromatic amino acid transport protein AroP	bi	8	1973	fig|34051.6.peg.1973	100	Aromatic amino acid transport protein AroP	bi	14	2723	fig|34051.7.peg.2723	100	Aromatic amino acid transport protein AroP	bi	1	1724	fig|630.2.peg.1724	99.35	Aromatic amino acid transport protein aroP
6171	205	fig|930944.3.peg.618	Lipid A acylation protein PagP, palmitoyltransferase	bi	5	2316	fig|118272.4.peg.2316	100	Lipid A acylation protein PagP, palmitoyltransferase	bi	8	1974	fig|34051.6.peg.1974	100	Lipid A acylation protein PagP, palmitoyltransferase	bi	14	2722	fig|34051.7.peg.2722	99.47	Lipid A acylation protein PagP, palmitoyltransferase	bi	1	1725	fig|630.2.peg.1725	98.04	Lipid A acylation protein PagP, palmitoyltransferase
6181	39	fig|930944.3.peg.619	hypothetical protein	bi	5	2317	fig|118272.4.peg.2317	100	hypothetical protein	bi	8	1975	fig|34051.6.peg.1975	100	hypothetical protein	bi	14	2721	fig|34051.7.peg.2721	100	hypothetical protein	-				0
6191	240	fig|930944.3.peg.620	Inner membrane protein	bi	5	2319	fig|118272.4.peg.2319	99.58	COG1496: Uncharacterized conserved protein	bi	8	1978	fig|34051.6.peg.1978	100	Inner membrane protein	bi	14	2718	fig|34051.7.peg.2718	100	Inner membrane protein	bi	1	1727	fig|630.2.peg.1727	97.91	Inner membrane protein
6201	278	fig|930944.3.peg.621	Cell division protein FtsI [Peptidoglycan synthetase] (EC 2.4.1.129)	bi	5	2320	fig|118272.4.peg.2320	99.64	Cell division protein FtsI [Peptidoglycan synthetase] (EC 2.4.1.129)	bi	8	1979	fig|34051.6.peg.1979	100	Cell division protein FtsI [Peptidoglycan synthetase] (EC 2.4.1.129)	bi	14	2717	fig|34051.7.peg.2717	100	Cell division protein FtsI [Peptidoglycan synthetase] (EC 2.4.1.129)	uni	1	1728	fig|630.2.peg.1728	96.74	Cell division protein ftsI [Peptidoglycan synthetase] (EC 2.4.1.129)
6211	266	fig|930944.3.peg.622	Cell division protein FtsI [Peptidoglycan synthetase] (EC 2.4.1.129)	uni	5	2320	fig|118272.4.peg.2320	99.62	Cell division protein FtsI [Peptidoglycan synthetase] (EC 2.4.1.129)	bi	8	1980	fig|34051.6.peg.1980	100	Cell division protein FtsI [Peptidoglycan synthetase] (EC 2.4.1.129)	bi	14	2716	fig|34051.7.peg.2716	100	Cell division protein FtsI [Peptidoglycan synthetase] (EC 2.4.1.129)	bi	1	1728	fig|630.2.peg.1728	99.25	Cell division protein ftsI [Peptidoglycan synthetase] (EC 2.4.1.129)
6221	287	fig|930944.3.peg.623	Ribosomal RNA large subunit methyltransferase A (EC 2.1.1.51)	bi	5	2321	fig|118272.4.peg.2321	99.65	RRNA (Guanine-N1-)-methyltransferase (EC 2.1.1.51)	bi	8	1981	fig|34051.6.peg.1981	100	Ribosomal RNA large subunit methyltransferase A (EC 2.1.1.51)	bi	14	2715	fig|34051.7.peg.2715	100	Ribosomal RNA large subunit methyltransferase A (EC 2.1.1.51)	bi	1	1729	fig|630.2.peg.1729	98.6	rRNA (guanine-N1-)-methyltransferase
6231	93	fig|930944.3.peg.624	hypothetical protein	bi	5	2322	fig|118272.4.peg.2322	100	hypothetical protein	bi	8	1982	fig|34051.6.peg.1982	100	hypothetical protein	bi	14	2714	fig|34051.7.peg.2714	100	hypothetical protein	bi	1	1730	fig|630.2.peg.1730	100	hypothetical protein
6241	694	fig|930944.3.peg.625	hypothetical protein	bi	5	2323	fig|118272.4.peg.2323	99.86	hypothetical protein	bi	8	1983	fig|34051.6.peg.1983	100	hypothetical protein	bi	14	2713	fig|34051.7.peg.2713	100	hypothetical protein	bi	1	1731	fig|630.2.peg.1731	98.7	Sensory box/GGDEF family protein
6251	760	fig|930944.3.peg.626	Ferrichrome-iron receptor	bi	5	2324	fig|118272.4.peg.2324	99.74	Ferrichrome-iron receptor	bi	8	1984	fig|34051.6.peg.1984	100	Ferrichrome-iron receptor	bi	14	2712	fig|34051.7.peg.2712	100	Ferrichrome-iron receptor	bi	1	1732	fig|630.2.peg.1732	81.95	Ferrichrome-iron receptor
6261	190	fig|930944.3.peg.627	Putative membrane protein	bi	5	2325	fig|118272.4.peg.2325	100	putative membrane protein	bi	8	1985	fig|34051.6.peg.1985	99.47	Putative membrane protein	bi	14	2711	fig|34051.7.peg.2711	99.47	Putative membrane protein	bi	1	1733	fig|630.2.peg.1733	100	Integral membrane protein
6271	154	fig|930944.3.peg.628	hypothetical protein	bi	5	2326	fig|118272.4.peg.2326	100	hypothetical protein	bi	8	1986	fig|34051.6.peg.1986	100	hypothetical protein	bi	14	2710	fig|34051.7.peg.2710	100	hypothetical protein	bi	1	1735	fig|630.2.peg.1735	100	Putative membrane protein
6281	288	fig|930944.3.peg.629	PTS system, mannose-specific IID component (EC 2.7.1.69)	bi	5	2327	fig|118272.4.peg.2327	100	PTS system, mannose-specific IID component (EC 2.7.1.69)	bi	8	1987	fig|34051.6.peg.1987	100	PTS system, mannose-specific IID component (EC 2.7.1.69)	bi	14	2709	fig|34051.7.peg.2709	100	PTS system, mannose-specific IID component (EC 2.7.1.69)	bi	1	1736	fig|630.2.peg.1736	98.95	PTS system, mannose-specific IID component (EC 2.7.1.69)
6291	266	fig|930944.3.peg.630	PTS system, mannose-specific IIC component (EC 2.7.1.69)	bi	5	2328	fig|118272.4.peg.2328	100	PTS system, mannose-specific IIC component (EC 2.7.1.69)	bi	8	1988	fig|34051.6.peg.1988	100	PTS system, mannose-specific IIC component (EC 2.7.1.69)	bi	14	2708	fig|34051.7.peg.2708	100	PTS system, mannose-specific IIC component (EC 2.7.1.69)	bi	1	1737	fig|630.2.peg.1737	100	PTS system, mannose-specific IIC component (EC 2.7.1.69)
6301	322	fig|930944.3.peg.631	PTS system, mannose-specific IIA component (EC 2.7.1.69) / PTS system, mannose-specific IIB component (EC 2.7.1.69)	bi	5	2330	fig|118272.4.peg.2330	100	PTS system, mannose-specific IIB component (EC 2.7.1.69) / PTS system, mannose-specific IIA component (EC 2.7.1.69)	bi	8	1990	fig|34051.6.peg.1990	99.69	PTS system, mannose-specific IIA component (EC 2.7.1.69) / PTS system, mannose-specific IIB component (EC 2.7.1.69)	bi	14	2706	fig|34051.7.peg.2706	100	PTS system, mannose-specific IIA component (EC 2.7.1.69) / PTS system, mannose-specific IIB component (EC 2.7.1.69)	bi	1	1738	fig|630.2.peg.1738	99.07	PTS system, mannose-specific IIA component (EC 2.7.1.69) / PTS system, mannose-specific IIB component (EC 2.7.1.69)
6311	46	fig|930944.3.peg.632	hypothetical protein	-				0		-				0		-				0		-				0
6321	511	fig|930944.3.peg.633	Putative inner membrane protein	bi	5	2331	fig|118272.4.peg.2331	99.8	Putative inner membrane protein	bi	8	1991	fig|34051.6.peg.1991	100	Putative inner membrane protein	bi	14	2705	fig|34051.7.peg.2705	100	Putative inner membrane protein	bi	1	1740	fig|630.2.peg.1740	99.02	INTEGRAL MEMBRANE PROTEIN / HEMOLYSIN
6331	40	fig|930944.3.peg.634	hypothetical protein	-				0		-				0		-				0		-				0
6341	455	fig|930944.3.peg.635	L-serine dehydratase	bi	5	2332	fig|118272.4.peg.2332	100	L-serine dehydratase	bi	8	1992	fig|34051.6.peg.1992	100	L-serine dehydratase	bi	14	2703	fig|34051.7.peg.2703	99.5	L-serine dehydratase (EC 4.3.1.17)	bi	1	1742	fig|630.2.peg.1742	99.34	L-serine dehydratase (EC 4.3.1.17)
6351	42	fig|930944.3.peg.636	hypothetical protein	-				0		bi	8	1995	fig|34051.6.peg.1995	100	hypothetical protein	bi	14	2701	fig|34051.7.peg.2701	100	hypothetical protein	-				0
6361	196	fig|930944.3.peg.637	Hypothetical nudix hydrolase YeaB	bi	5	2333	fig|118272.4.peg.2333	98.97	Hypothetical nudix hydrolase YeaB	bi	8	1996	fig|34051.6.peg.1996	100	Hypothetical nudix hydrolase YeaB	bi	14	2700	fig|34051.7.peg.2700	100	Hypothetical nudix hydrolase YeaB	bi	1	1743	fig|630.2.peg.1743	98.46	Hypothetical nudix hydrolase YeaB
6371	457	fig|930944.3.peg.638	Para-aminobenzoate synthase, aminase component (EC 2.6.1.85)	bi	5	2334	fig|118272.4.peg.2334	100	Para-aminobenzoate synthase, aminase component (EC 2.6.1.85) # PabAa	bi	8	1998	fig|34051.6.peg.1998	100	Para-aminobenzoate synthase, aminase component (EC 2.6.1.85)	bi	14	2699	fig|34051.7.peg.2699	100	Para-aminobenzoate synthase, aminase component (EC 2.6.1.85)	bi	1	1744	fig|630.2.peg.1744	97.81	Para-aminobenzoate synthase, aminase component (EC 2.6.1.85) # PabAa
6381	86	fig|930944.3.peg.639	hypothetical protein	bi	5	2335	fig|118272.4.peg.2335	100	hypothetical protein	bi	8	1999	fig|34051.6.peg.1999	100	hypothetical protein	bi	14	2698	fig|34051.7.peg.2698	100	hypothetical protein	bi	1	1745	fig|630.2.peg.1745	100	putative cytoplasmic protein
6391	394	fig|930944.3.peg.640	Phosphoribosylglycinamide formyltransferase 2 (EC 2.1.2.-)	bi	5	2336	fig|118272.4.peg.2336	99.75	Phosphoribosylglycinamide formyltransferase 2 (EC 2.1.2.-)	bi	8	2000	fig|34051.6.peg.2000	100	Phosphoribosylglycinamide formyltransferase 2 (EC 2.1.2.-)	bi	14	2697	fig|34051.7.peg.2697	100	Phosphoribosylglycinamide formyltransferase 2 (EC 2.1.2.-)	bi	1	1746	fig|630.2.peg.1746	97.46	Phosphoribosylglycinamide formyltransferase 2 (EC 2.1.2.-)
6401	461	fig|930944.3.peg.641	ATP-dependent RNA helicase DbpA	bi	5	2337	fig|118272.4.peg.2337	99.78	ATP-dependent RNA helicase DbpA	bi	8	2001	fig|34051.6.peg.2001	100	ATP-dependent RNA helicase DbpA	bi	14	2696	fig|34051.7.peg.2696	100	ATP-dependent RNA helicase DbpA	bi	1	1747	fig|630.2.peg.1747	99.35	ATP-dependent RNA helicase DbpA
6411	107	fig|930944.3.peg.642	DNA damage-inducible gene in SOS regulon, dependent on cyclic AMP and H-NS	bi	5	2338	fig|118272.4.peg.2338	100	hypothetical protein	bi	8	2002	fig|34051.6.peg.2002	100	DNA damage-inducible gene in SOS regulon, dependent on cyclic AMP and H-NS	bi	14	2695	fig|34051.7.peg.2695	100	DNA damage-inducible gene in SOS regulon, dependent on cyclic AMP and H-NS	bi	1	1748	fig|630.2.peg.1748	98.11	DNA damage-inducible gene in SOS regulon, dependent on cyclic AMP and H-NS
6421	103	fig|930944.3.peg.643	hypothetical protein	bi	5	2339	fig|118272.4.peg.2339	100	hypothetical protein	bi	8	2003	fig|34051.6.peg.2003	100	hypothetical protein	bi	14	2694	fig|34051.7.peg.2694	100	hypothetical protein	bi	1	1749	fig|630.2.peg.1749	98.04	Protein HI1394
6431	92	fig|930944.3.peg.644	Putative exported protein	bi	5	2340	fig|118272.4.peg.2340	98.9	Putative exported protein	bi	8	2004	fig|34051.6.peg.2004	98.9	Putative exported protein	bi	14	2693	fig|34051.7.peg.2693	98.9	Putative exported protein	bi	1	1750	fig|630.2.peg.1750	97.8	probable exported protein YPO1779
6441	685	fig|930944.3.peg.645	Protease II (EC 3.4.21.83)	bi	5	2341	fig|118272.4.peg.2341	99.71	Protease II (EC 3.4.21.83)	bi	8	2005	fig|34051.6.peg.2005	99.71	Protease II (EC 3.4.21.83)	bi	14	2692	fig|34051.7.peg.2692	99.71	Protease II (EC 3.4.21.83)	bi	1	1751	fig|630.2.peg.1751	98.83	Protease II (EC 3.4.21.83)
6451	221	fig|930944.3.peg.646	Exodeoxyribonuclease X (EC 3.1.11.-)	bi	5	2342	fig|118272.4.peg.2342	99.55	Exodeoxyribonuclease X (EC 3.1.11.-)	bi	8	2006	fig|34051.6.peg.2006	100	Exodeoxyribonuclease X (EC 3.1.11.-)	bi	14	2691	fig|34051.7.peg.2691	100	Exodeoxyribonuclease X (EC 3.1.11.-)	bi	1	1752	fig|630.2.peg.1752	98.64	Exodeoxyribonuclease X (EC 3.1.11.-)
6461	38	fig|930944.3.peg.647	hypothetical protein	bi	5	2343	fig|118272.4.peg.2343	100	hypothetical protein	bi	8	2007	fig|34051.6.peg.2007	100	hypothetical protein	bi	14	2690	fig|34051.7.peg.2690	100	hypothetical protein	-				0
6471	319	fig|930944.3.peg.648	Proline iminopeptidase (EC 3.4.11.5)	bi	5	2344	fig|118272.4.peg.2344	100	Proline iminopeptidase (EC 3.4.11.5)	bi	8	2008	fig|34051.6.peg.2008	100	Proline iminopeptidase (EC 3.4.11.5)	bi	14	2689	fig|34051.7.peg.2689	100	Proline iminopeptidase (EC 3.4.11.5)	bi	1	1754	fig|630.2.peg.1754	94.65	Proline iminopeptidase (EC 3.4.11.5)
6481	78	fig|930944.3.peg.649	DNA polymerase III theta subunit (EC 2.7.7.7)	bi	5	2345	fig|118272.4.peg.2345	100	DNA polymerase III theta subunit (EC 2.7.7.7)	bi	8	2009	fig|34051.6.peg.2009	100	DNA polymerase III theta subunit (EC 2.7.7.7)	bi	14	2688	fig|34051.7.peg.2688	100	DNA polymerase III theta subunit (EC 2.7.7.7)	bi	1	1755	fig|630.2.peg.1755	100	DNA polymerase III theta subunit (EC 2.7.7.7)
6491	170	fig|930944.3.peg.650	Ferritin-like protein 2	bi	5	2346	fig|118272.4.peg.2346	100	Ferritin-like protein 2	bi	8	2010	fig|34051.6.peg.2010	100	Ferritin-like protein 2	bi	14	2687	fig|34051.7.peg.2687	100	Ferritin-like protein 2	bi	1	1756	fig|630.2.peg.1756	97.63	Ferritin-like protein 2
6501	43	fig|930944.3.peg.651	hypothetical protein	bi	5	2347	fig|118272.4.peg.2347	100	hypothetical protein	bi	8	2011	fig|34051.6.peg.2011	100	hypothetical protein	bi	14	2686	fig|34051.7.peg.2686	100	hypothetical protein	-				0
6511	129	fig|930944.3.peg.652	Protein yobA precursor	bi	5	2348	fig|118272.4.peg.2348	98.44	Protein yobA precursor	bi	8	2012	fig|34051.6.peg.2012	100	Protein yobA precursor	bi	14	2685	fig|34051.7.peg.2685	100	Protein yobA precursor	bi	1	1757	fig|630.2.peg.1757	99.22	Protein yobA precursor
6521	295	fig|930944.3.peg.653	Copper resistance protein D	bi	5	2349	fig|118272.4.peg.2349	100	Copper resistance protein D	bi	8	2013	fig|34051.6.peg.2013	100	Copper resistance protein D	bi	14	2684	fig|34051.7.peg.2684	100	Copper resistance protein D	bi	1	1758	fig|630.2.peg.1758	96.94	Copper resistance protein D
6531	114	fig|930944.3.peg.654	Putative periplasmic or exported protein	bi	5	2350	fig|118272.4.peg.2350	100	Putative exported protein precursor	bi	8	2014	fig|34051.6.peg.2014	100	Putative periplasmic or exported protein	bi	14	2683	fig|34051.7.peg.2683	100	Putative periplasmic or exported protein	bi	1	1759	fig|630.2.peg.1759	98.23	probable exported protein YPO1786
6541	315	fig|930944.3.peg.655	COG0582: Integrase	bi	5	2351	fig|118272.4.peg.2351	100	probable bacteriophage integrase	bi	8	2015	fig|34051.6.peg.2015	100	COG0582: Integrase	bi	14	2682	fig|34051.7.peg.2682	99.68	Phage integrase	uni	1	1656	fig|630.2.peg.1656	41.84	Integrase
6551	272	fig|930944.3.peg.656	Response regulator receiver	bi	5	2352	fig|118272.4.peg.2352	100	response regulator receiver protein	bi	8	2016	fig|34051.6.peg.2016	100	Response regulator receiver	bi	14	2681	fig|34051.7.peg.2681	100	Response regulator receiver	-				0
6561	381	fig|930944.3.peg.657	Gene D protein	bi	5	2354	fig|118272.4.peg.2354	99.74	Gene D protein	bi	8	2018	fig|34051.6.peg.2018	99.47	Gene D protein	bi	14	2679	fig|34051.7.peg.2679	98.95	Gene D protein	uni	1	1902	fig|630.2.peg.1902	64.49	Gene D protein
6571	151	fig|930944.3.peg.658	Phage-related tail protein	bi	5	2355	fig|118272.4.peg.2355	100	Phage-related tail protein	bi	8	2019	fig|34051.6.peg.2019	100	putative phage tail protein	bi	14	2678	fig|34051.7.peg.2678	100	Phage-related tail protein	uni	1	1616	fig|630.2.peg.1616	53.73	Phage-related tail protein
6581	406	fig|930944.3.peg.659	Phage protein	uni	7	3017	fig|118272.4.peg.3017	85.05	Phage protein	bi	8	2020	fig|34051.6.peg.2020	99.51	Phage protein	bi	14	2677	fig|34051.7.peg.2677	100	Phage protein	uni	1	1615	fig|630.2.peg.1615	31.89	GpT
6591	174	fig|930944.3.peg.660	Transposase	bi	5	2357	fig|118272.4.peg.2357	100	hypothetical protein	bi	8	2021	fig|34051.6.peg.2021	98.46	Transposase	bi	14	2676	fig|34051.7.peg.2676	98.15	Transposase	bi	2	4199	fig|630.2.peg.4199	45.63	Transposase
6601	255	fig|930944.3.peg.661	conserced hypothetical protein	bi	5	2359	fig|118272.4.peg.2359	100	hypothetical protein	bi	8	2022	fig|34051.6.peg.2022	100	conserced hypothetical protein	bi	14	2675	fig|34051.7.peg.2675	100	conserced hypothetical protein	bi	1	1907	fig|630.2.peg.1907	71.49	probable transcription regulator PA1347
6611	438	fig|930944.3.peg.662	Cytosine permease	bi	5	2360	fig|118272.4.peg.2360	100	putative cytosine transport protein	bi	8	2023	fig|34051.6.peg.2023	100	Cytosine permease	bi	14	2674	fig|34051.7.peg.2674	100	Cytosine permease	bi	1	1906	fig|630.2.peg.1906	98.12	Cytosine permease
6621	234	fig|930944.3.peg.663	putative LuxR-family transcriptional regulatory protein	bi	5	2361	fig|118272.4.peg.2361	100	putative LuxR-family transcriptional regulatory protein	bi	8	2024	fig|34051.6.peg.2024	100	putative LuxR-family transcriptional regulatory protein	bi	14	2673	fig|34051.7.peg.2673	100	putative LuxR-family transcriptional regulatory protein	bi	1	1905	fig|630.2.peg.1905	90.13	hypothetical protein
6631	72	fig|930944.3.peg.664	ISSod5, transposase	uni	13	4270	fig|118272.4.peg.4270	70	transposase	-				0		uni	10	1071	fig|34051.7.peg.1071	98.53	ISSod5, transposase	uni	2	4201	fig|630.2.peg.4201	91.18	Transposase
6641	314	fig|930944.3.peg.665	ISSod5, transposase	uni	13	4271	fig|118272.4.peg.4271	87.8	putative transposase, truncation	-				0		uni	14	2730	fig|34051.7.peg.2730	98.08	ISSod5, transposase	uni	2	4201	fig|630.2.peg.4201	95.85	Transposase
6651	219	fig|930944.3.peg.666	Putative SAM-dependent methyltransferases	-				0		-				0		bi	14	2671	fig|34051.7.peg.2671	100	Putative SAM-dependent methyltransferases	-				0
6661	401	fig|930944.3.peg.667	ISSod5, transposase	uni	13	4271	fig|118272.4.peg.4271	85.37	putative transposase, truncation	-				0		uni	10	1071	fig|34051.7.peg.1071	99.25	ISSod5, transposase	uni	2	4201	fig|630.2.peg.4201	95.5	Transposase
6671	54	fig|930944.3.peg.668	hypothetical protein	-				0		bi	8	2026	fig|34051.6.peg.2026	100	hypothetical protein	-				0		-				0
6681	273	fig|930944.3.peg.669	Hydrolase (HAD superfamily)	bi	5	2363	fig|118272.4.peg.2363	100	Hydrolase (HAD superfamily)	bi	8	2027	fig|34051.6.peg.2027	100	Hydrolase (HAD superfamily)	bi	14	2669	fig|34051.7.peg.2669	100	Hydrolase (HAD superfamily)	bi	1	2439	fig|630.2.peg.2439	97.03	Hydrolase (HAD superfamily)
6691	362	fig|930944.3.peg.670	Membrane protein mosC	bi	5	2364	fig|118272.4.peg.2364	100	Membrane protein mosC	bi	8	2028	fig|34051.6.peg.2028	100	Membrane protein mosC	bi	14	2668	fig|34051.7.peg.2668	100	Membrane protein mosC	bi	1	2438	fig|630.2.peg.2438	98.06	Membrane protein mosC
6701	342	fig|930944.3.peg.671	Putative ROK-family transcriptional regulator	bi	5	2365	fig|118272.4.peg.2365	99.71	Putative ROK-family transcriptional regulator	bi	8	2029	fig|34051.6.peg.2029	100	Putative ROK-family transcriptional regulator	bi	14	2667	fig|34051.7.peg.2667	100	Putative ROK-family transcriptional regulator	bi	1	2437	fig|630.2.peg.2437	96.19	Putative ROK-family transcriptional regulator
6711	118	fig|930944.3.peg.672	probable uroporphyrin-III c-methyltransferase (EC 2.1.1.107)	bi	5	2366	fig|118272.4.peg.2366	94.31	hypothetical protein	bi	8	2030	fig|34051.6.peg.2030	98.29	probable uroporphyrin-III c-methyltransferase (EC 2.1.1.107)	bi	14	2666	fig|34051.7.peg.2666	100	probable uroporphyrin-III c-methyltransferase (EC 2.1.1.107)	bi	1	2434	fig|630.2.peg.2434	99.15	probable uroporphyrin-III c-methyltransferase (EC 2.1.1.107)
6721	489	fig|930944.3.peg.673	L-asparagine permease	bi	5	2368	fig|118272.4.peg.2368	100	L-asparagine permease	bi	8	2031	fig|34051.6.peg.2031	100	L-asparagine permease	bi	14	2665	fig|34051.7.peg.2665	100	L-asparagine permease	bi	1	2433	fig|630.2.peg.2433	99.79	L-asparagine permease
6731	453	fig|930944.3.peg.674	Citrate-sodium symport	bi	5	2369	fig|118272.4.peg.2369	100	Citrate-sodium symport	bi	8	2032	fig|34051.6.peg.2032	100	Citrate-sodium symport	bi	14	2664	fig|34051.7.peg.2664	100	Citrate-sodium symport	bi	1	2432	fig|630.2.peg.2432	98.89	Citrate-sodium symport
6741	197	fig|930944.3.peg.675	Transcriptional regulatory protein CitB, DpiA	bi	5	2370	fig|118272.4.peg.2370	100	COG4565: Response regulator of citrate/malate metabolism	bi	8	2034	fig|34051.6.peg.2034	100	Transcriptional regulatory protein CitB, DpiA	bi	14	2662	fig|34051.7.peg.2662	100	Transcriptional regulatory protein CitB, DpiA	bi	1	2431	fig|630.2.peg.2431	99.49	Two-component response regulator yufM
6751	559	fig|930944.3.peg.676	Sensor kinase CitA, DpiB (EC 2.7.3.-)	bi	5	2371	fig|118272.4.peg.2371	100	Sensor kinase CitA, DpiB (EC 2.7.3.-)	bi	8	2035	fig|34051.6.peg.2035	100	Sensor kinase CitA, DpiB (EC 2.7.3.-)	bi	14	2661	fig|34051.7.peg.2661	100	Sensor kinase CitA, DpiB (EC 2.7.3.-)	bi	1	2430	fig|630.2.peg.2430	99.1	Two-component sensor histidine kinase
6761	260	fig|930944.3.peg.677	probable deoR-family transcriptional regulatory protein	bi	5	2372	fig|118272.4.peg.2372	100	COG1349: Transcriptional regulators of sugar metabolism	bi	8	2036	fig|34051.6.peg.2036	100	probable deoR-family transcriptional regulatory protein	bi	14	2660	fig|34051.7.peg.2660	100	probable deoR-family transcriptional regulatory protein	bi	1	2429	fig|630.2.peg.2429	99.23	Glycerol-3-phosphate regulon repressor
6771	421	fig|930944.3.peg.678	Predicted pyridoxine biosynthesis protein (probably from glycolaldehide)	bi	5	2386	fig|118272.4.peg.2386	99.72	hypothetical protein	bi	8	2038	fig|34051.6.peg.2038	100	Predicted pyridoxine biosynthesis protein (probably from glycolaldehide)	bi	14	2658	fig|34051.7.peg.2658	100	Predicted pyridoxine biosynthesis protein (probably from glycolaldehide)	bi	1	2427	fig|630.2.peg.2427	97.86	Candidate type III effector Hop protein
6781	164	fig|930944.3.peg.679	Ribulose-5-phosphate 4-epimerase and related epimerases and aldolases	bi	5	2387	fig|118272.4.peg.2387	100	Ribulose-5-phosphate 4-epimerase and related epimerases and aldolases	bi	8	2039	fig|34051.6.peg.2039	100	Ribulose-5-phosphate 4-epimerase and related epimerases and aldolases	bi	14	2657	fig|34051.7.peg.2657	100	Ribulose-5-phosphate 4-epimerase and related epimerases and aldolases	bi	1	2426	fig|630.2.peg.2426	98.06	Ribulose-5-phosphate 4-epimerase and related epimerases and aldolases
6791	44	fig|930944.3.peg.680	Ribulose-5-phosphate 4-epimerase and related epimerases and aldolases	uni	5	2387	fig|118272.4.peg.2387	97.67	Ribulose-5-phosphate 4-epimerase and related epimerases and aldolases	bi	8	2040	fig|34051.6.peg.2040	97.44	Ribulose-5-phosphate 4-epimerase and related epimerases and aldolases	bi	14	2656	fig|34051.7.peg.2656	97.44	Ribulose-5-phosphate 4-epimerase and related epimerases and aldolases	uni	1	2426	fig|630.2.peg.2426	97.67	Ribulose-5-phosphate 4-epimerase and related epimerases and aldolases
6801	260	fig|930944.3.peg.681	Hydroxypyruvate isomerase (EC 5.3.1.22)	bi	5	2388	fig|118272.4.peg.2388	99.61	Hydroxypyruvate isomerase (EC 5.3.1.22)	bi	8	2041	fig|34051.6.peg.2041	100	Hydroxypyruvate isomerase (EC 5.3.1.22)	bi	14	2655	fig|34051.7.peg.2655	100	Hydroxypyruvate isomerase (EC 5.3.1.22)	bi	1	2425	fig|630.2.peg.2425	96.91	Hydroxypyruvate isomerase (EC 5.3.1.22)
6811	336	fig|930944.3.peg.682	Glutaminase (EC 3.5.1.2)	bi	5	2389	fig|118272.4.peg.2389	98.81	Glutaminase (EC 3.5.1.2)	bi	8	2043	fig|34051.6.peg.2043	100	Glutaminase (EC 3.5.1.2)	bi	14	2653	fig|34051.7.peg.2653	100	Glutaminase (EC 3.5.1.2)	bi	1	2424	fig|630.2.peg.2424	99.4	Glutaminase (EC 3.5.1.2)
6821	547	fig|930944.3.peg.683	Putative MFS Superfamily multidrug efflux transporter	bi	5	2390	fig|118272.4.peg.2390	99.63	Putative MFS Superfamily multidrug efflux transporter	bi	8	2044	fig|34051.6.peg.2044	100	Putative MFS Superfamily multidrug efflux transporter	bi	14	2652	fig|34051.7.peg.2652	100	Putative MFS Superfamily multidrug efflux transporter	bi	1	2423	fig|630.2.peg.2423	100	transmembrane efflux protein
6831	173	fig|930944.3.peg.684	hypothetical protein	bi	5	2391	fig|118272.4.peg.2391	99.42	hypothetical protein	bi	8	2045	fig|34051.6.peg.2045	100	hypothetical protein	bi	14	2651	fig|34051.7.peg.2651	100	hypothetical protein	bi	1	2422	fig|630.2.peg.2422	94.77	hypothetical protein
6841	646	fig|930944.3.peg.685	Putative high-affinity iron permease	bi	5	2392	fig|118272.4.peg.2392	100	Putative high-affinity iron permease	bi	8	2046	fig|34051.6.peg.2046	99.84	Putative high-affinity iron permease	bi	14	2650	fig|34051.7.peg.2650	99.84	Putative high-affinity iron permease	bi	1	2421	fig|630.2.peg.2421	97.98	High-affinity iron permease
6851	176	fig|930944.3.peg.686	Periplasmic protein p19 involved in high-affinity Fe2+ transport	bi	5	2393	fig|118272.4.peg.2393	100	Periplasmic protein p19 involved in high-affinity Fe2+ transport	bi	8	2047	fig|34051.6.peg.2047	100	Periplasmic protein p19 involved in high-affinity Fe2+ transport	bi	14	2649	fig|34051.7.peg.2649	100	Periplasmic protein p19 involved in high-affinity Fe2+ transport	bi	1	2420	fig|630.2.peg.2420	100	Periplasmic protein p19 involved in high-affinity Fe2+ transport
6861	428	fig|930944.3.peg.687	Putative membrane protein	bi	5	2394	fig|118272.4.peg.2394	99.53	Putative membrane protein	bi	8	2048	fig|34051.6.peg.2048	99.77	Putative membrane protein	bi	14	2648	fig|34051.7.peg.2648	99.77	Putative membrane protein	bi	1	2419	fig|630.2.peg.2419	97.42	probable integral membrane protein Cj1660
6871	382	fig|930944.3.peg.688	Similar to ABC transporter: eg YBJZ_ECOLI hypothetical ABC transporter	bi	5	2395	fig|118272.4.peg.2395	99.47	Similar to ABC transporter: eg YBJZ_ECOLI hypothetical ABC transporter	bi	8	2049	fig|34051.6.peg.2049	99.47	Similar to ABC transporter: eg YBJZ_ECOLI hypothetical ABC transporter	bi	14	2646	fig|34051.7.peg.2646	98.18	Similar to ABC transporter: eg YBJZ_ECOLI hypothetical ABC transporter	bi	1	2418	fig|630.2.peg.2418	98.41	ABC transporter permease protein
6881	56	fig|930944.3.peg.689	Similar to ABC transporter: eg YBJZ_ECOLI hypothetical ABC transporter	uni	5	2395	fig|118272.4.peg.2395	98.18	Similar to ABC transporter: eg YBJZ_ECOLI hypothetical ABC transporter	uni	8	2049	fig|34051.6.peg.2049	98.18	Similar to ABC transporter: eg YBJZ_ECOLI hypothetical ABC transporter	uni	14	2646	fig|34051.7.peg.2646	98.18	Similar to ABC transporter: eg YBJZ_ECOLI hypothetical ABC transporter	uni	1	2418	fig|630.2.peg.2418	96.36	ABC transporter permease protein
6891	386	fig|930944.3.peg.690	Cell division protein FtsX	bi	5	2396	fig|118272.4.peg.2396	99.48	COG0577: ABC-type antimicrobial peptide transport system, permease component	bi	8	2050	fig|34051.6.peg.2050	100	Cell division protein FtsX	bi	14	2645	fig|34051.7.peg.2645	99.74	Cell division protein FtsX	bi	1	2417	fig|630.2.peg.2417	98.96	ABC transporter permease protein
6901	238	fig|930944.3.peg.691	ABC transporter, ATP-binding subunit precursor	bi	5	2397	fig|118272.4.peg.2397	100	ABC transporter, ATP-binding subunit precursor	bi	8	2051	fig|34051.6.peg.2051	100	ABC transporter, ATP-binding subunit precursor	bi	14	2644	fig|34051.7.peg.2644	100	ABC transporter, ATP-binding subunit precursor	bi	1	2416	fig|630.2.peg.2416	99.58	ABC transporter ATP-binding protein
6911	163	fig|930944.3.peg.692	Putative thioredoxin precursor	bi	5	2398	fig|118272.4.peg.2398	100	Putative thioredoxin precursor	bi	8	2052	fig|34051.6.peg.2052	100	Putative thioredoxin precursor	bi	14	2643	fig|34051.7.peg.2643	100	Putative thioredoxin precursor	bi	1	2415	fig|630.2.peg.2415	98.77	Putative thioredoxin precursor
6921	105	fig|930944.3.peg.693	Putative cytochrome	bi	5	2399	fig|118272.4.peg.2399	100	Putative cytochrome	bi	8	2053	fig|34051.6.peg.2053	98.92	Putative cytochrome	bi	14	2642	fig|34051.7.peg.2642	100	Putative cytochrome	bi	1	2414	fig|630.2.peg.2414	98.08	probable cytochrome YPO1948
6931	290	fig|930944.3.peg.694	Tellurite resistance protein TehB	bi	5	2400	fig|118272.4.peg.2400	99.65	Tellurite resistance protein TehB	bi	8	2054	fig|34051.6.peg.2054	100	Tellurite resistance protein TehB	bi	14	2641	fig|34051.7.peg.2641	100	Tellurite resistance protein TehB	bi	1	2413	fig|630.2.peg.2413	99.31	Tellurite resistance protein tehB
6941	311	fig|930944.3.peg.695	Transcriptional regulator, LysR family	bi	5	2401	fig|118272.4.peg.2401	99.68	Transcriptional regulator, LysR family	bi	8	2055	fig|34051.6.peg.2055	99.68	Transcriptional regulator, LysR family	bi	14	2640	fig|34051.7.peg.2640	99.68	Transcriptional regulator, LysR family	bi	1	2412	fig|630.2.peg.2412	97.42	Transcriptional regulator
6951	209	fig|930944.3.peg.696	Metal-dependent hydrolase related to alanyl-tRNA synthetase	bi	5	2402	fig|118272.4.peg.2402	100	Metal-dependent hydrolase related to alanyl-tRNA synthetase	bi	8	2056	fig|34051.6.peg.2056	100	Metal-dependent hydrolase related to alanyl-tRNA synthetase	bi	14	2639	fig|34051.7.peg.2639	100	Metal-dependent hydrolase related to alanyl-tRNA synthetase	bi	1	2411	fig|630.2.peg.2411	97.12	Metal-dependent hydrolase related to alanyl-tRNA synthetase
6961	257	fig|930944.3.peg.697	Ferric reductase (1.6.99.14)	bi	5	2403	fig|118272.4.peg.2403	100	Ferric reductase (1.6.99.14)	bi	8	2057	fig|34051.6.peg.2057	100	Ferric reductase (1.6.99.14)	bi	14	2638	fig|34051.7.peg.2638	100	Ferric reductase (1.6.99.14)	bi	1	2410	fig|630.2.peg.2410	96.09	Ferric reductase (1.6.99.14)
6971	406	fig|930944.3.peg.698	Similar to a proline peptidase protein in Bacillus subtilis O31689	bi	5	2404	fig|118272.4.peg.2404	99.75	Similar to a proline peptidase protein in Bacillus subtilis O31689	bi	8	2058	fig|34051.6.peg.2058	100	Similar to a proline peptidase protein in Bacillus subtilis O31689	bi	14	2637	fig|34051.7.peg.2637	100	Similar to a proline peptidase protein in Bacillus subtilis O31689	bi	1	2409	fig|630.2.peg.2409	97.78	Xaa-Pro dipeptidase (EC 3.4.13.9)
6981	369	fig|930944.3.peg.699	Biofilm PGA outer membrane secretin PgaA	bi	5	2405	fig|118272.4.peg.2405	100	Biofilm PGA outer membrane secretin PgaA	bi	8	2059	fig|34051.6.peg.2059	100	Biofilm PGA outer membrane secretin PgaA	bi	14	2636	fig|34051.7.peg.2636	100	Biofilm PGA outer membrane secretin PgaA	uni	1	2408	fig|630.2.peg.2408	98.62	Biofilm PGA outer membrane secretin PgaA
6991	447	fig|930944.3.peg.700	Biofilm PGA outer membrane secretin PgaA	uni	5	2405	fig|118272.4.peg.2405	99.55	Biofilm PGA outer membrane secretin PgaA	bi	8	2060	fig|34051.6.peg.2060	100	Biofilm PGA outer membrane secretin PgaA	bi	14	2635	fig|34051.7.peg.2635	100	Biofilm PGA outer membrane secretin PgaA	bi	1	2408	fig|630.2.peg.2408	99.33	Biofilm PGA outer membrane secretin PgaA
7001	661	fig|930944.3.peg.701	Biofilm PGA synthesis deacetylase PgaB (EC 3.-)	bi	5	2406	fig|118272.4.peg.2406	99.85	Biofilm PGA synthesis deacetylase PgaB (EC 3.-)	bi	8	2061	fig|34051.6.peg.2061	100	Biofilm PGA synthesis deacetylase PgaB (EC 3.-)	bi	14	2634	fig|34051.7.peg.2634	100	Biofilm PGA synthesis deacetylase PgaB (EC 3.-)	bi	1	2407	fig|630.2.peg.2407	99.55	Biofilm PGA synthesis deacetylase PgaB (EC 3.-)
7011	445	fig|930944.3.peg.702	Biofilm PGA synthesis N-glycosyltransferase PgaC (EC 2.4.-.-)	bi	5	2407	fig|118272.4.peg.2407	100	Biofilm PGA synthesis N-glycosyltransferase PgaC (EC 2.4.-.-)	bi	8	2062	fig|34051.6.peg.2062	100	Biofilm PGA synthesis N-glycosyltransferase PgaC (EC 2.4.-.-)	bi	14	2633	fig|34051.7.peg.2633	100	Biofilm PGA synthesis N-glycosyltransferase PgaC (EC 2.4.-.-)	bi	1	2406	fig|630.2.peg.2406	100	Biofilm PGA synthesis N-glycosyltransferase PgaC (EC 2.4.-.-)
7021	156	fig|930944.3.peg.703	Biofilm PGA synthesis auxiliary protein PgaD	bi	5	2408	fig|118272.4.peg.2408	98.06	Biofilm PGA synthesis auxiliary protein PgaD	bi	8	2063	fig|34051.6.peg.2063	100	Biofilm PGA synthesis auxiliary protein PgaD	bi	14	2632	fig|34051.7.peg.2632	100	Biofilm PGA synthesis auxiliary protein PgaD	bi	1	2405	fig|630.2.peg.2405	98.06	Biofilm PGA synthesis auxiliary protein PgaD
7031	236	fig|930944.3.peg.704	Putative acetyltransferase	bi	5	2409	fig|118272.4.peg.2409	99.57	Putative acetyltransferase	bi	8	2064	fig|34051.6.peg.2064	100	Putative acetyltransferase	bi	14	2631	fig|34051.7.peg.2631	100	Putative acetyltransferase	bi	1	2404	fig|630.2.peg.2404	98.72	Ribosomal-protein-serine acetyltransferase (EC 2.3.1.-)
7041	44	fig|930944.3.peg.705	hypothetical protein	-				0		bi	8	2065	fig|34051.6.peg.2065	100	hypothetical protein	bi	14	2630	fig|34051.7.peg.2630	100	hypothetical protein	-				0
7051	263	fig|930944.3.peg.706	Phosphate starvation-inducible protein PhoH, predicted ATPase	bi	5	2410	fig|118272.4.peg.2410	99.24	Phosphate starvation-inducible protein PhoH, predicted ATPase	bi	8	2066	fig|34051.6.peg.2066	99.62	Phosphate starvation-inducible protein PhoH, predicted ATPase	bi	14	2629	fig|34051.7.peg.2629	99.62	Phosphate starvation-inducible protein PhoH, predicted ATPase	bi	1	2402	fig|630.2.peg.2402	99.24	Phosphate starvation-inducible protein PhoH, predicted ATPase
7061	479	fig|930944.3.peg.707	hypothetical protein	uni	8	3203	fig|118272.4.peg.3203	71.59	transposase for IS1668	uni	10	3740	fig|34051.6.peg.3740	99.58	hypothetical protein	uni	14	2771	fig|34051.7.peg.2771	69.44	transposase for IS1668	uni	1	3337	fig|630.2.peg.3337	69.75	Transposase
7071	48	fig|930944.3.peg.708	hypothetical protein	-				0		uni	10	3739	fig|34051.6.peg.3739	100	Orf0.67	-				0		-				0
7081	577	fig|930944.3.peg.709	Arginyl-tRNA synthetase (EC 6.1.1.19)	bi	10	3865	fig|118272.4.peg.3865	99.83	Arginyl-tRNA synthetase (EC 6.1.1.19)	bi	8	2067	fig|34051.6.peg.2067	100	Arginyl-tRNA synthetase (EC 6.1.1.19)	bi	14	2628	fig|34051.7.peg.2628	100	Arginyl-tRNA synthetase (EC 6.1.1.19)	bi	1	2333	fig|630.2.peg.2333	98.78	Arginyl-tRNA synthetase (EC 6.1.1.19)
7091	187	fig|930944.3.peg.710	Protein yecM	bi	10	3864	fig|118272.4.peg.3864	98.92	hypothetical protein	bi	8	2068	fig|34051.6.peg.2068	100	Protein yecM	bi	14	2627	fig|34051.7.peg.2627	100	Protein yecM	bi	1	2332	fig|630.2.peg.2332	97.85	Protein yecM
7101	255	fig|930944.3.peg.711	Cytoplasmic copper homeostasis protein cutC	bi	10	3863	fig|118272.4.peg.3863	99.61	Cytoplasmic copper homeostasis protein cutC	bi	8	2069	fig|34051.6.peg.2069	100	Cytoplasmic copper homeostasis protein cutC	bi	14	2626	fig|34051.7.peg.2626	100	Cytoplasmic copper homeostasis protein cutC	bi	1	2331	fig|630.2.peg.2331	99.61	Cytoplasmic copper homeostasis protein cutC
7111	39	fig|930944.3.peg.712	hypothetical protein	-				0		bi	8	2070	fig|34051.6.peg.2070	100	hypothetical protein	-				0		-				0
7121	61	fig|930944.3.peg.713	transposase for insertion sequence element IS1328	uni	1	862	fig|118272.4.peg.862	86.67	transposase InsD2 for insertion sequence IS4321L	uni	8	2509	fig|34051.6.peg.2509	96.67	Transposase	uni	1	4	fig|34051.7.peg.4	96.67	transposase for insertion sequence element IS1328	bi	1	1774	fig|630.2.peg.1774	85.19	Transposase
7131	100	fig|930944.3.peg.714	Transposase	bi	1	863	fig|118272.4.peg.863	96.72	putative transposase	bi	8	2071	fig|34051.6.peg.2071	100	Transposase	bi	1	2	fig|34051.7.peg.2	98.36	Transposase	uni	2	4216	fig|630.2.peg.4216	78.02	Transposase
7141	42	fig|930944.3.peg.715	hypothetical protein	uni	1	864	fig|118272.4.peg.864	100	hypothetical protein	uni	8	2072	fig|34051.6.peg.2072	100	hypothetical protein	uni	14	2625	fig|34051.7.peg.2625	100	hypothetical protein	-				0
7151	95	fig|930944.3.peg.716	Integral membrane protein	bi	10	3841	fig|118272.4.peg.3841	100	Integral membrane protein	bi	8	2073	fig|34051.6.peg.2073	100	Integral membrane protein	bi	14	2624	fig|34051.7.peg.2624	100	Integral membrane protein	bi	1	1799	fig|630.2.peg.1799	98.94	Integral membrane protein
7161	39	fig|930944.3.peg.717	hypothetical protein	-				0		-				0		-				0		-				0
7171	81	fig|930944.3.peg.718	hypothetical protein	bi	10	3840	fig|118272.4.peg.3840	92	hypothetical protein	bi	8	2074	fig|34051.6.peg.2074	100	hypothetical protein	bi	14	2623	fig|34051.7.peg.2623	100	hypothetical protein	bi	1	1800	fig|630.2.peg.1800	89.33	hypothetical protein
7181	347	fig|930944.3.peg.719	Mechanosensitive ion channel	uni	9	3491	fig|118272.4.peg.3491	30.51	Potassium efflux system KefA protein / Small-conductance mechanosensitive channel	bi	8	2075	fig|34051.6.peg.2075	100	Mechanosensitive ion channel	bi	14	2622	fig|34051.7.peg.2622	100	Mechanosensitive ion channel	bi	1	1801	fig|630.2.peg.1801	97.98	Mechanosensitive ion channel
7191	201	fig|930944.3.peg.720	Probable glutathione S-transferase (EC 2.5.1.18), YfcF homolog	bi	10	3839	fig|118272.4.peg.3839	99.5	Probable glutathione S-transferase (EC 2.5.1.18), YfcF homolog	bi	8	2076	fig|34051.6.peg.2076	100	Probable glutathione S-transferase (EC 2.5.1.18), YfcF homolog	bi	14	2621	fig|34051.7.peg.2621	100	Probable glutathione S-transferase (EC 2.5.1.18), YfcF homolog	bi	1	1802	fig|630.2.peg.1802	98.49	Probable glutathione S-transferase (EC 2.5.1.18), YfcF homolog
7201	183	fig|930944.3.peg.721	acetyltransferase, GNAT family	bi	10	3838	fig|118272.4.peg.3838	98.9	Acetyltransferase, GNAT family	bi	8	2077	fig|34051.6.peg.2077	100	acetyltransferase, GNAT family	bi	14	2620	fig|34051.7.peg.2620	100	acetyltransferase, GNAT family	bi	1	1803	fig|630.2.peg.1803	96.15	Acetyltransferase, GNAT family
7211	42	fig|930944.3.peg.722	hypothetical protein	-				0		bi	8	2078	fig|34051.6.peg.2078	100	hypothetical protein	-				0		-				0
7221	78	fig|930944.3.peg.723	hypothetical protein	bi	10	3836	fig|118272.4.peg.3836	100	hypothetical protein	bi	8	2079	fig|34051.6.peg.2079	100	hypothetical protein	bi	14	2618	fig|34051.7.peg.2618	100	hypothetical protein	bi	1	1804	fig|630.2.peg.1804	87.01	No significant database hits
7231	41	fig|930944.3.peg.724	hypothetical protein	bi	10	3835	fig|118272.4.peg.3835	100	hypothetical protein	bi	8	2080	fig|34051.6.peg.2080	100	hypothetical protein	bi	14	2617	fig|34051.7.peg.2617	100	hypothetical protein	-				0
7241	144	fig|930944.3.peg.725	hypothetical protein	bi	10	3833	fig|118272.4.peg.3833	100	hypothetical protein	bi	8	2081	fig|34051.6.peg.2081	100	hypothetical protein	bi	14	2616	fig|34051.7.peg.2616	100	hypothetical protein	bi	1	1805	fig|630.2.peg.1805	97.9	Putative cytoplasmic protein
7251	81	fig|930944.3.peg.726	hypothetical protein	bi	10	3832	fig|118272.4.peg.3832	100	hypothetical protein	bi	8	2082	fig|34051.6.peg.2082	100	hypothetical protein	bi	14	2615	fig|34051.7.peg.2615	100	hypothetical protein	bi	1	1806	fig|630.2.peg.1806	100	Putative cytoplasmic protein
7261	508	fig|930944.3.peg.727	hypothetical protein	bi	10	3831	fig|118272.4.peg.3831	99.77	hypothetical protein	bi	8	2083	fig|34051.6.peg.2083	100	hypothetical protein	bi	14	2614	fig|34051.7.peg.2614	100	hypothetical protein	bi	1	1807	fig|630.2.peg.1807	98.85	hypothetical protein
7271	337	fig|930944.3.peg.728	Sigma-fimbriae tip adhesin	bi	10	3830	fig|118272.4.peg.3830	99.69	Sigma-fimbriae tip adhesin	bi	8	2084	fig|34051.6.peg.2084	99.69	Sigma-fimbriae tip adhesin	bi	14	2613	fig|34051.7.peg.2613	100	Sigma-fimbriae tip adhesin	bi	1	1808	fig|630.2.peg.1808	97.92	CsuE
7281	797	fig|930944.3.peg.729	Sigma-fimbriae usher protein	bi	10	3829	fig|118272.4.peg.3829	99.75	Sigma-fimbriae usher protein	bi	8	2085	fig|34051.6.peg.2085	99.87	Sigma-fimbriae usher protein	bi	14	2612	fig|34051.7.peg.2612	99.87	Sigma-fimbriae usher protein	bi	1	1809	fig|630.2.peg.1809	98.62	CsuD
7291	250	fig|930944.3.peg.730	Sigma-fimbriae chaperone protein	bi	10	3827	fig|118272.4.peg.3827	100	Sigma-fimbriae chaperone protein	bi	8	2086	fig|34051.6.peg.2086	100	Sigma-fimbriae chaperone protein	bi	14	2611	fig|34051.7.peg.2611	100	Sigma-fimbriae chaperone protein	bi	1	1810	fig|630.2.peg.1810	98.39	Pili assembly chaperone
7301	186	fig|930944.3.peg.731	Sigma-fimbriae uncharacterized subunit	bi	10	3826	fig|118272.4.peg.3826	100	Sigma-fimbriae uncharacterized subunit	bi	8	2087	fig|34051.6.peg.2087	100	Sigma-fimbriae uncharacterized subunit	bi	14	2610	fig|34051.7.peg.2610	100	Sigma-fimbriae uncharacterized subunit	bi	1	1811	fig|630.2.peg.1811	97.84	Protein U precursor
7311	186	fig|930944.3.peg.732	Sigma-fimbriae uncharacterized paralogous subunit	bi	10	3825	fig|118272.4.peg.3825	100	Sigma-fimbriae uncharacterized paralogous subunit	bi	8	2088	fig|34051.6.peg.2088	100	Sigma-fimbriae uncharacterized paralogous subunit	bi	14	2609	fig|34051.7.peg.2609	100	Sigma-fimbriae uncharacterized paralogous subunit	bi	1	1812	fig|630.2.peg.1812	94.59	Probable signal peptide protein
7321	179	fig|930944.3.peg.733	Sigma-fimbriae uncharacterized paralogous subunit	bi	10	3824	fig|118272.4.peg.3824	100	Sigma-fimbriae uncharacterized paralogous subunit	bi	8	2089	fig|34051.6.peg.2089	100	Sigma-fimbriae uncharacterized paralogous subunit	bi	14	2608	fig|34051.7.peg.2608	100	Sigma-fimbriae uncharacterized paralogous subunit	bi	1	1813	fig|630.2.peg.1813	89.33	Probable signal peptide protein
7331	475	fig|930944.3.peg.734	Putative transport protein	bi	10	3823	fig|118272.4.peg.3823	98.52	Putative transport protein	bi	8	2090	fig|34051.6.peg.2090	100	Putative transport protein	bi	14	2607	fig|34051.7.peg.2607	100	Putative transport protein	bi	1	1814	fig|630.2.peg.1814	97.47	Multidrug resistance protein B
7341	307	fig|930944.3.peg.735	Transcriptional regulator, LysR family	bi	10	3822	fig|118272.4.peg.3822	98.37	Transcriptional regulatory protein	bi	8	2091	fig|34051.6.peg.2091	100	Transcriptional regulator, LysR family	bi	14	2606	fig|34051.7.peg.2606	100	Transcriptional regulator, LysR family	bi	1	1815	fig|630.2.peg.1815	97.39	Transcriptional regulatory protein
7351	877	fig|930944.3.peg.736	Paraquat-inducible protein B	bi	10	3821	fig|118272.4.peg.3821	99.77	Paraquat-inducible protein B	bi	8	2092	fig|34051.6.peg.2092	100	Paraquat-inducible protein B	bi	14	2605	fig|34051.7.peg.2605	100	Paraquat-inducible protein B	bi	1	1816	fig|630.2.peg.1816	99.2	Paraquat-inducible protein B
7361	416	fig|930944.3.peg.737	Paraquat-inducible protein A	bi	10	3820	fig|118272.4.peg.3820	100	Paraquat-inducible protein A	bi	8	2093	fig|34051.6.peg.2093	100	Paraquat-inducible protein A	bi	14	2604	fig|34051.7.peg.2604	100	Paraquat-inducible protein A	bi	1	1817	fig|630.2.peg.1817	99.76	Paraquat-inducible protein A
7371	166	fig|930944.3.peg.738	COG1956, GAF domain-containing protein	bi	10	3819	fig|118272.4.peg.3819	100	Free methionine-(R)-sulfoxide reductase, fRMsr	bi	8	2094	fig|34051.6.peg.2094	100	COG1956, GAF domain-containing protein	bi	14	2603	fig|34051.7.peg.2603	100	COG1956, GAF domain-containing protein	bi	1	1818	fig|630.2.peg.1818	99.39	Free methionine-(R)-sulfoxide reductase, fRMsr
7381	243	fig|930944.3.peg.739	ProQ: influences osmotic activation of compatible solute ProP	bi	10	3818	fig|118272.4.peg.3818	99.59	ProQ: influences osmotic activation of compatible solute ProP	bi	8	2095	fig|34051.6.peg.2095	100	ProQ: influences osmotic activation of compatible solute ProP	bi	14	2602	fig|34051.7.peg.2602	100	ProQ: influences osmotic activation of compatible solute ProP	bi	1	1819	fig|630.2.peg.1819	99.59	ProQ: influences osmotic activation of compatible solute ProP
7391	692	fig|930944.3.peg.740	Tail-specific protease precursor (EC 3.4.21.102)	bi	10	3817	fig|118272.4.peg.3817	100	Tail-specific protease precursor (EC 3.4.21.102)	-				0		bi	14	2601	fig|34051.7.peg.2601	98.84	Tail-specific protease precursor (EC 3.4.21.102)	bi	1	1820	fig|630.2.peg.1820	99.71	Tail-specific protease precursor (EC 3.4.21.102)
7401	294	fig|930944.3.peg.741	Probable protease HtpX (EC 3.4.24.-)	bi	10	3816	fig|118272.4.peg.3816	100	Probable protease HtpX (EC 3.4.24.-)	bi	8	2097	fig|34051.6.peg.2097	100	Probable protease HtpX (EC 3.4.24.-)	bi	14	2600	fig|34051.7.peg.2600	100	Probable protease HtpX (EC 3.4.24.-)	bi	1	1821	fig|630.2.peg.1821	99.66	Probable protease htpX (EC 3.4.24.-)
7411	42	fig|930944.3.peg.742	putative DNA-binding protein	bi	10	3814	fig|118272.4.peg.3814	95.12	putative DNA-binding protein	bi	8	2098	fig|34051.6.peg.2098	100	putative DNA-binding protein	bi	14	2599	fig|34051.7.peg.2599	100	putative DNA-binding protein	bi	1	1825	fig|630.2.peg.1825	95.12
7421	460	fig|930944.3.peg.743	Putative transport protein	bi	10	3813	fig|118272.4.peg.3813	99.35	Putative transport protein	bi	8	2099	fig|34051.6.peg.2099	100	Putative transport protein	bi	14	2598	fig|34051.7.peg.2598	100	Putative transport protein	bi	1	1826	fig|630.2.peg.1826	98.9	Multidrug resistance protein B
7431	389	fig|930944.3.peg.744	Oligogalacturonate lyase (EC 4.2.2.6)	bi	10	3812	fig|118272.4.peg.3812	100	Oligogalacturonate lyase (EC 4.2.2.6)	bi	8	2100	fig|34051.6.peg.2100	100	Oligogalacturonate lyase (EC 4.2.2.6)	bi	14	2597	fig|34051.7.peg.2597	100	Oligogalacturonate lyase (EC 4.2.2.6)	bi	1	1827	fig|630.2.peg.1827	99.48	Oligogalacturonide lyase (EC 4.2.2.6)
7441	264	fig|930944.3.peg.745	Transcriptional regulator KdgR, KDG operon repressor	bi	10	3811	fig|118272.4.peg.3811	100	Transcriptional regulator KdgR, KDG operon repressor	bi	8	2101	fig|34051.6.peg.2101	100	Transcriptional regulator KdgR, KDG operon repressor	bi	14	2596	fig|34051.7.peg.2596	100	Transcriptional regulator KdgR, KDG operon repressor	bi	1	1828	fig|630.2.peg.1828	100	Transcriptional regulator KdgR, KDG operon repressor
7451	284	fig|930944.3.peg.746	N-acetylmuramoyl-L-alanine amidase (EC 3.5.1.28)	bi	10	3810	fig|118272.4.peg.3810	100	N-acetylmuramoyl-L-alanine amidase (EC 3.5.1.28)	bi	8	2102	fig|34051.6.peg.2102	100	N-acetylmuramoyl-L-alanine amidase (EC 3.5.1.28)	bi	14	2595	fig|34051.7.peg.2595	100	N-acetylmuramoyl-L-alanine amidase (EC 3.5.1.28)	bi	1	1829	fig|630.2.peg.1829	93.29	N-acetylmuramoyl-L-alanine amidase (EC 3.5.1.28)
7461	45	fig|930944.3.peg.747	Transposase	-				0		uni	7	1511	fig|34051.6.peg.1511	95.45	Transposase	uni	10	1061	fig|34051.7.peg.1061	95.35	Transposase	uni	1	1139	fig|630.2.peg.1139	93.18	Transposase
7471	56	fig|930944.3.peg.748	Transposase	-				0		uni	7	1511	fig|34051.6.peg.1511	88.89	Transposase	uni	10	1061	fig|34051.7.peg.1061	84.44	Transposase	uni	1	1110	fig|630.2.peg.1110	88.89	Transposase
7481	264	fig|930944.3.peg.749	Transposase	uni	1	862	fig|118272.4.peg.862	47.71	transposase InsD2 for insertion sequence IS4321L	uni	7	1511	fig|34051.6.peg.1511	86.75	Transposase	uni	10	1061	fig|34051.7.peg.1061	86.35	Transposase	uni	1	1139	fig|630.2.peg.1139	86.75	Transposase
7491	223	fig|930944.3.peg.750	L-cystine uptake protein TcyP	bi	10	3809	fig|118272.4.peg.3809	99.55	Proton/sodium-glutamate symport protein	bi	8	2103	fig|34051.6.peg.2103	100	L-cystine uptake protein TcyP	bi	14	2594	fig|34051.7.peg.2594	100	L-cystine uptake protein TcyP	bi	1	1830	fig|630.2.peg.1830	98.65	Proton/sodium-glutamate symport protein
7501	183	fig|930944.3.peg.751	hypothetical protein	bi	10	3808	fig|118272.4.peg.3808	100	hypothetical protein	bi	8	2104	fig|34051.6.peg.2104	100	hypothetical protein	bi	14	2593	fig|34051.7.peg.2593	100	hypothetical protein	bi	1	1831	fig|630.2.peg.1831	98.9	LexA regulated
7511	233	fig|930944.3.peg.752	Putative exported protein	bi	10	3807	fig|118272.4.peg.3807	99.57	Putative exported protein	bi	8	2105	fig|34051.6.peg.2105	100	Putative exported protein	bi	14	2592	fig|34051.7.peg.2592	99.57	Putative exported protein	bi	1	1832	fig|630.2.peg.1832	99.57	putative exported protein
7521	58	fig|930944.3.peg.753	hypothetical protein	-				0		-				0		-				0		-				0
7531	431	fig|930944.3.peg.754	Sugar-binding protein precursor	bi	10	3806	fig|118272.4.peg.3806	100	Putative sugar-binding protein	bi	8	2106	fig|34051.6.peg.2106	100	Sugar-binding protein precursor	bi	14	2591	fig|34051.7.peg.2591	100	Sugar-binding protein precursor	bi	1	1833	fig|630.2.peg.1833	99.53	Periplasmic binding protein precursor
7541	376	fig|930944.3.peg.755	ABC sugar transporter, ATP-binding subunit	bi	10	3805	fig|118272.4.peg.3805	100	Putative sugar ABC transporter	bi	8	2107	fig|34051.6.peg.2107	100	ABC sugar transporter, ATP-binding subunit	bi	14	2590	fig|34051.7.peg.2590	100	ABC sugar transporter, ATP-binding subunit	bi	1	1834	fig|630.2.peg.1834	100	Sugar transport ATP-binding protein
7551	306	fig|930944.3.peg.756	Putative sugar ABC transporter	bi	10	3804	fig|118272.4.peg.3804	100	Putative sugar ABC transporter	bi	8	2108	fig|34051.6.peg.2108	99.67	Putative sugar ABC transporter	bi	14	2589	fig|34051.7.peg.2589	100	Putative sugar ABC transporter	bi	1	1835	fig|630.2.peg.1835	100	Inner membrane protein
7561	243	fig|930944.3.peg.757	Putative ABC sugar transporter	bi	10	3803	fig|118272.4.peg.3803	100	Multiple sugar ABC transporter, membrane-spanning permease protein MsmF	bi	8	2109	fig|34051.6.peg.2109	100	Putative ABC sugar transporter	bi	14	2588	fig|34051.7.peg.2588	100	Putative ABC sugar transporter	bi	1	1836	fig|630.2.peg.1836	100	sugar ABC transporter, permease protein
7571	558	fig|930944.3.peg.758	Exopolygalacturonate lyase (EC 4.2.2.9)	bi	10	3802	fig|118272.4.peg.3802	100	Exopolygalacturonate lyase (EC 4.2.2.9)	bi	8	2110	fig|34051.6.peg.2110	100	Exopolygalacturonate lyase (EC 4.2.2.9)	bi	14	2587	fig|34051.7.peg.2587	100	Exopolygalacturonate lyase (EC 4.2.2.9)	bi	1	1837	fig|630.2.peg.1837	98.38	Exopolygalacturonate lyase (EC 4.2.2.9)
7581	48	fig|930944.3.peg.759	hypothetical protein	bi	10	3801	fig|118272.4.peg.3801	100	hypothetical protein	bi	8	2111	fig|34051.6.peg.2111	100	hypothetical protein	bi	14	2586	fig|34051.7.peg.2586	100	hypothetical protein	-				0
7591	254	fig|930944.3.peg.760	2-deoxy-D-gluconate 3-dehydrogenase (EC 1.1.1.125)	bi	10	3800	fig|118272.4.peg.3800	100	2-deoxy-D-gluconate 3-dehydrogenase (EC 1.1.1.125)	bi	8	2112	fig|34051.6.peg.2112	100	2-deoxy-D-gluconate 3-dehydrogenase (EC 1.1.1.125)	bi	14	2585	fig|34051.7.peg.2585	100	2-deoxy-D-gluconate 3-dehydrogenase (EC 1.1.1.125)	bi	1	1838	fig|630.2.peg.1838	100	2-deoxy-D-gluconate 3-dehydrogenase (EC 1.1.1.125)
7601	279	fig|930944.3.peg.761	4-deoxy-L-threo-5-hexosulose-uronate ketol-isomerase (EC 5.3.1.17)	bi	10	3799	fig|118272.4.peg.3799	99.64	4-deoxy-L-threo-5-hexosulose-uronate ketol-isomerase (EC 5.3.1.17)	bi	8	2113	fig|34051.6.peg.2113	100	4-deoxy-L-threo-5-hexosulose-uronate ketol-isomerase (EC 5.3.1.17)	bi	14	2584	fig|34051.7.peg.2584	100	4-deoxy-L-threo-5-hexosulose-uronate ketol-isomerase (EC 5.3.1.17)	bi	1	1839	fig|630.2.peg.1839	98.92	4-deoxy-L-threo-5-hexosulose-uronate ketol-isomerase (EC 5.3.1.17)
7611	111	fig|930944.3.peg.762	Pectin degradation protein KdgF	bi	10	3798	fig|118272.4.peg.3798	99.09	Pectin degradation protein KdgF	bi	8	2114	fig|34051.6.peg.2114	100	Pectin degradation protein KdgF	bi	14	2583	fig|34051.7.peg.2583	100	Pectin degradation protein KdgF	bi	1	1840	fig|630.2.peg.1840	99.09	Pectin degradation protein kdgF
7621	222	fig|930944.3.peg.763	2-deoxyglucose-6-phosphate hydrolase YniC	bi	10	3797	fig|118272.4.peg.3797	100	2-deoxyglucose-6-phosphate hydrolase YniC	bi	8	2115	fig|34051.6.peg.2115	100	2-deoxyglucose-6-phosphate hydrolase YniC	bi	14	2581	fig|34051.7.peg.2581	100	2-deoxyglucose-6-phosphate hydrolase YniC	bi	1	1841	fig|630.2.peg.1841	98.64	2-deoxyglucose-6-phosphate hydrolase YniC
7631	185	fig|930944.3.peg.764	Putative membrane protein	bi	10	3796	fig|118272.4.peg.3796	99.45	Putative membrane protein	bi	8	2116	fig|34051.6.peg.2116	100	Putative membrane protein	bi	14	2580	fig|34051.7.peg.2580	100	Putative membrane protein	bi	1	1842	fig|630.2.peg.1842	99.45	probable membrane protein STY1788
7641	289	fig|930944.3.peg.765	LysR family transcriptional regulator YnfL	bi	10	3795	fig|118272.4.peg.3795	100	LysR family transcriptional regulator YnfL	bi	8	2117	fig|34051.6.peg.2117	100	LysR family transcriptional regulator YnfL	bi	14	2579	fig|34051.7.peg.2579	100	LysR family transcriptional regulator YnfL	bi	1	1843	fig|630.2.peg.1843	100	putative transcriptional regulator LYSR-type
7651	494	fig|930944.3.peg.766	Acetyl-CoA hydrolase (EC 3.1.2.1)	bi	10	3794	fig|118272.4.peg.3794	100	Putative coenzyme A transferase	bi	8	2118	fig|34051.6.peg.2118	96.66	Acetyl-CoA hydrolase (EC 3.1.2.1)	bi	14	2578	fig|34051.7.peg.2578	100	Acetyl-CoA hydrolase (EC 3.1.2.1)	bi	1	1844	fig|630.2.peg.1844	98.17	Putative coenzyme A transferase
7661	262	fig|930944.3.peg.767	Methylmalonyl-CoA decarboxylase (EC 4.1.1.41)	bi	10	3793	fig|118272.4.peg.3793	100	Methylmalonyl-CoA decarboxylase (EC 4.1.1.41)	bi	8	2119	fig|34051.6.peg.2119	100	Methylmalonyl-CoA decarboxylase (EC 4.1.1.41)	bi	14	2577	fig|34051.7.peg.2577	100	Methylmalonyl-CoA decarboxylase (EC 4.1.1.41)	bi	1	1845	fig|630.2.peg.1845	99.23	Methylmalonyl-CoA decarboxylase (EC 4.1.1.41)
7671	332	fig|930944.3.peg.768	putative periplasmic protein kinase ArgK and related GTPases of G3E family	bi	10	3792	fig|118272.4.peg.3792	99.7	putative periplasmic protein kinase ArgK and related GTPases of G3E family	bi	8	2120	fig|34051.6.peg.2120	100	putative periplasmic protein kinase ArgK and related GTPases of G3E family	bi	14	2576	fig|34051.7.peg.2576	100	putative periplasmic protein kinase ArgK and related GTPases of G3E family	-				0
7681	715	fig|930944.3.peg.769	Methylmalonyl-CoA mutase (EC 5.4.99.2)	bi	10	3791	fig|118272.4.peg.3791	99.83	Methylmalonyl-CoA mutase (EC 5.4.99.2)	bi	8	2121	fig|34051.6.peg.2121	100	Methylmalonyl-CoA mutase (EC 5.4.99.2)	bi	14	2575	fig|34051.7.peg.2575	100	Methylmalonyl-CoA mutase (EC 5.4.99.2)	bi	1	1846	fig|630.2.peg.1846	99.16	Methylmalonyl-CoA mutase (EC 5.4.99.2)
7691	290	fig|930944.3.peg.770	Fructosamine kinase family protein, At3g61080 homolog	bi	10	3790	fig|118272.4.peg.3790	99.65	Fructosamine kinase family protein, At3g61080 homolog	bi	8	2122	fig|34051.6.peg.2122	99.65	Fructosamine kinase family protein, At3g61080 homolog	bi	14	2520	fig|34051.7.peg.2520	99.65	Fructosamine kinase family protein, At3g61080 homolog	bi	1	1847	fig|630.2.peg.1847	98.62	Fructosamine kinase family protein, At3g61080 homolog
7701	292	fig|930944.3.peg.771	Manganese ABC transporter, inner membrane permease protein SitD	bi	10	3789	fig|118272.4.peg.3789	100	Manganese ABC transporter, inner membrane permease protein SitD	bi	8	2123	fig|34051.6.peg.2123	100	Manganese ABC transporter, inner membrane permease protein SitD	bi	14	2519	fig|34051.7.peg.2519	100	Manganese ABC transporter, inner membrane permease protein SitD	bi	1	1848	fig|630.2.peg.1848	98.53	Manganese ABC transporter, inner membrane permease protein SitD
7711	295	fig|930944.3.peg.772	Manganese ABC transporter, inner membrane permease protein SitC	bi	10	3787	fig|118272.4.peg.3787	99.66	Manganese ABC transporter, inner membrane permease protein SitC	bi	8	2124	fig|34051.6.peg.2124	100	Manganese ABC transporter, inner membrane permease protein SitC	bi	14	2518	fig|34051.7.peg.2518	100	Manganese ABC transporter, inner membrane permease protein SitC	bi	1	1849	fig|630.2.peg.1849	99.32	Manganese ABC transporter, inner membrane permease protein SitC
7721	297	fig|930944.3.peg.773	Manganese ABC transporter, ATP-binding protein SitB	bi	10	3786	fig|118272.4.peg.3786	100	Manganese ABC transporter, ATP-binding protein SitB	bi	8	2125	fig|34051.6.peg.2125	100	Manganese ABC transporter, ATP-binding protein SitB	bi	14	2517	fig|34051.7.peg.2517	100	Manganese ABC transporter, ATP-binding protein SitB	bi	1	1850	fig|630.2.peg.1850	99.66	Manganese ABC transporter, ATP-binding protein SitB
7731	323	fig|930944.3.peg.774	Manganese ABC transporter, periplasmic-binding protein SitA	bi	10	3785	fig|118272.4.peg.3785	100	Manganese ABC transporter, periplasmic-binding protein SitA	bi	8	2126	fig|34051.6.peg.2126	100	Manganese ABC transporter, periplasmic-binding protein SitA	bi	14	2516	fig|34051.7.peg.2516	100	Manganese ABC transporter, periplasmic-binding protein SitA	bi	1	1851	fig|630.2.peg.1851	98.76	Manganese ABC transporter, periplasmic-binding protein SitA
7741	221	fig|930944.3.peg.775	Membrane-bound lytic murein transglycosylase E (EC 3.2.1.-)	bi	10	3784	fig|118272.4.peg.3784	100	Membrane-bound lytic murein transglycosylase E (EC 3.2.1.-)	bi	8	2127	fig|34051.6.peg.2127	100	Membrane-bound lytic murein transglycosylase E (EC 3.2.1.-)	bi	14	2515	fig|34051.7.peg.2515	100	Membrane-bound lytic murein transglycosylase E (EC 3.2.1.-)	bi	1	1852	fig|630.2.peg.1852	99.55	Membrane-bound lytic murein transglycosylase E (EC 3.2.1.-)
7751	228	fig|930944.3.peg.776	Multiple antibiotic resistance protein MarC	bi	10	3783	fig|118272.4.peg.3783	100	Multiple antibiotic resistance protein MarC	bi	8	2128	fig|34051.6.peg.2128	100	Multiple antibiotic resistance protein MarC	bi	14	2514	fig|34051.7.peg.2514	100	Multiple antibiotic resistance protein MarC	bi	1	1853	fig|630.2.peg.1853	100	Multiple antibiotic resistance protein MarC
7761	38	fig|930944.3.peg.777	hypothetical protein	-				0		bi	8	2129	fig|34051.6.peg.2129	100	hypothetical protein	bi	14	2513	fig|34051.7.peg.2513	100	hypothetical protein	-				0
7771	84	fig|930944.3.peg.778	hypothetical protein	bi	10	3782	fig|118272.4.peg.3782	100	hypothetical protein	bi	8	2130	fig|34051.6.peg.2130	100	hypothetical protein	bi	14	2512	fig|34051.7.peg.2512	98.8	hypothetical protein	bi	1	1854	fig|630.2.peg.1854	98.8	hypothetical protein
7781	47	fig|930944.3.peg.779	hypothetical protein	bi	10	3781	fig|118272.4.peg.3781	95.65	hypothetical protein	bi	8	2131	fig|34051.6.peg.2131	100	hypothetical protein	bi	14	2511	fig|34051.7.peg.2511	100	hypothetical protein	bi	1	1855	fig|630.2.peg.1855	97.83	hypothetical protein
7791	47	fig|930944.3.peg.780	hypothetical protein	bi	10	3780	fig|118272.4.peg.3780	100	hypothetical protein	bi	8	2132	fig|34051.6.peg.2132	100	hypothetical protein	bi	14	2510	fig|34051.7.peg.2510	100	hypothetical protein	uni	1	1855	fig|630.2.peg.1855	89.13	hypothetical protein
7801	79	fig|930944.3.peg.781	hypothetical protein	bi	10	3779	fig|118272.4.peg.3779	100	hypothetical protein	bi	8	2133	fig|34051.6.peg.2133	100	hypothetical protein	bi	14	2509	fig|34051.7.peg.2509	100	hypothetical protein	bi	1	1856	fig|630.2.peg.1856	97.44	hypothetical protein
7811	46	fig|930944.3.peg.782	hypothetical protein	-				0		-				0		-				0		-				0
7821	238	fig|930944.3.peg.783	Putative inner membrane protein	bi	10	3777	fig|118272.4.peg.3777	99.58	Putative inner membrane protein	bi	8	2135	fig|34051.6.peg.2135	99.58	Putative inner membrane protein	bi	14	2506	fig|34051.7.peg.2506	99.58	Putative inner membrane protein	bi	1	1858	fig|630.2.peg.1858	99.16	hypothetical protein
7831	60	fig|930944.3.peg.784	hypothetical protein	bi	10	3776	fig|118272.4.peg.3776	100	hypothetical protein	bi	8	2136	fig|34051.6.peg.2136	100	hypothetical protein	bi	14	2505	fig|34051.7.peg.2505	100	hypothetical protein	bi	1	1859	fig|630.2.peg.1859	98.31	hypothetical protein
7841	53	fig|930944.3.peg.785	hypothetical protein	-				0		bi	8	2137	fig|34051.6.peg.2137	100	hypothetical protein	bi	14	2504	fig|34051.7.peg.2504	100	hypothetical protein	-				0
7851	643	fig|930944.3.peg.786	Threonyl-tRNA synthetase (EC 6.1.1.3)	bi	10	3775	fig|118272.4.peg.3775	99.69	Threonyl-tRNA synthetase (EC 6.1.1.3)	bi	8	2138	fig|34051.6.peg.2138	100	Threonyl-tRNA synthetase (EC 6.1.1.3)	bi	14	2503	fig|34051.7.peg.2503	100	Threonyl-tRNA synthetase (EC 6.1.1.3)	bi	1	1860	fig|630.2.peg.1860	99.69	Threonyl-tRNA synthetase (EC 6.1.1.3)
7861	117	fig|930944.3.peg.787	Translation initiation factor 3	bi	10	3774	fig|118272.4.peg.3774	100	Translation initiation factor 3	bi	8	2139	fig|34051.6.peg.2139	100	Translation initiation factor 3	bi	14	2502	fig|34051.7.peg.2502	100	Translation initiation factor 3	-				0
7871	66	fig|930944.3.peg.788	LSU ribosomal protein L35p	bi	10	3773	fig|118272.4.peg.3773	100	LSU ribosomal protein L35p	bi	8	2140	fig|34051.6.peg.2140	100	LSU ribosomal protein L35p	bi	14	2501	fig|34051.7.peg.2501	100	LSU ribosomal protein L35p	bi	1	1862	fig|630.2.peg.1862	100	LSU ribosomal protein L35p
7881	119	fig|930944.3.peg.789	LSU ribosomal protein L20p	bi	10	3772	fig|118272.4.peg.3772	100	LSU ribosomal protein L20p	bi	8	2141	fig|34051.6.peg.2141	100	LSU ribosomal protein L20p	bi	14	2500	fig|34051.7.peg.2500	100	LSU ribosomal protein L20p	bi	1	1863	fig|630.2.peg.1863	100	LSU ribosomal protein L20p
7891	328	fig|930944.3.peg.790	Phenylalanyl-tRNA synthetase alpha chain (EC 6.1.1.20)	bi	10	3771	fig|118272.4.peg.3771	100	Phenylalanyl-tRNA synthetase alpha chain (EC 6.1.1.20)	bi	8	2142	fig|34051.6.peg.2142	100	Phenylalanyl-tRNA synthetase alpha chain (EC 6.1.1.20)	bi	14	2499	fig|34051.7.peg.2499	100	Phenylalanyl-tRNA synthetase alpha chain (EC 6.1.1.20)	bi	1	1864	fig|630.2.peg.1864	100	Phenylalanyl-tRNA synthetase alpha chain (EC 6.1.1.20)
7901	796	fig|930944.3.peg.791	Phenylalanyl-tRNA synthetase beta chain (EC 6.1.1.20)	bi	10	3770	fig|118272.4.peg.3770	100	Phenylalanyl-tRNA synthetase beta chain (EC 6.1.1.20)	bi	8	2143	fig|34051.6.peg.2143	100	Phenylalanyl-tRNA synthetase beta chain (EC 6.1.1.20)	bi	14	2498	fig|34051.7.peg.2498	100	Phenylalanyl-tRNA synthetase beta chain (EC 6.1.1.20)	bi	1	1865	fig|630.2.peg.1865	98.87	Phenylalanyl-tRNA synthetase beta chain (EC 6.1.1.20)
7911	99	fig|930944.3.peg.792	Integration host factor alpha subunit	bi	10	3769	fig|118272.4.peg.3769	100	Integration host factor alpha subunit	bi	8	2144	fig|34051.6.peg.2144	100	Integration host factor alpha subunit	bi	14	2497	fig|34051.7.peg.2497	100	Integration host factor alpha subunit	bi	1	1866	fig|630.2.peg.1866	100	Integration host factor alpha subunit
7921	49	fig|930944.3.peg.793	hypothetical protein	bi	10	3768	fig|118272.4.peg.3768	100	hypothetical protein	bi	8	2145	fig|34051.6.peg.2145	100	hypothetical protein	bi	14	2496	fig|34051.7.peg.2496	100	hypothetical protein	-				0
7931	42	fig|930944.3.peg.794	hypothetical protein	bi	10	3767	fig|118272.4.peg.3767	100	hypothetical protein	bi	8	2146	fig|34051.6.peg.2146	100	hypothetical protein	bi	14	2495	fig|34051.7.peg.2495	100	hypothetical protein	-				0
7941	165	fig|930944.3.peg.795	Putative exported protein precursor	bi	10	3766	fig|118272.4.peg.3766	100	Putative exported protein precursor	bi	8	2147	fig|34051.6.peg.2147	100	Putative exported protein precursor	bi	14	2494	fig|34051.7.peg.2494	100	Putative exported protein precursor	bi	1	2141	fig|630.2.peg.2141	98.17	putative exported protein
7951	336	fig|930944.3.peg.796	Vitamin B12 ABC transporter, permease component BtuC	bi	10	3765	fig|118272.4.peg.3765	100	Vitamin B12 ABC transporter, permease component BtuC	bi	8	2148	fig|34051.6.peg.2148	100	Vitamin B12 ABC transporter, permease component BtuC	bi	14	2493	fig|34051.7.peg.2493	100	Vitamin B12 ABC transporter, permease component BtuC	bi	1	2140	fig|630.2.peg.2140	99.4	Vitamin B12 ABC transporter, permease component BtuC
7961	158	fig|930944.3.peg.797	Glutathione peroxidase (EC 1.11.1.9)	bi	10	3764	fig|118272.4.peg.3764	99.36	Glutathione peroxidase (EC 1.11.1.9)	bi	8	2149	fig|34051.6.peg.2149	99.36	Glutathione peroxidase (EC 1.11.1.9)	bi	14	2492	fig|34051.7.peg.2492	99.36	Glutathione peroxidase (EC 1.11.1.9)	bi	1	2139	fig|630.2.peg.2139	98.09	Glutathione peroxidase (EC 1.11.1.9)
7971	253	fig|930944.3.peg.798	Vitamin B12 ABC transporter, ATPase component BtuD	bi	10	3763	fig|118272.4.peg.3763	100	Vitamin B12 ABC transporter, ATPase component BtuD	bi	8	2150	fig|34051.6.peg.2150	100	Vitamin B12 ABC transporter, ATPase component BtuD	bi	14	2491	fig|34051.7.peg.2491	100	Vitamin B12 ABC transporter, ATPase component BtuD	bi	1	2138	fig|630.2.peg.2138	99.6	Vitamin B12 ABC transporter, ATPase component BtuD
7981	383	fig|930944.3.peg.799	UDP-4-amino-4-deoxy-L-arabinose--oxoglutarate aminotransferase (EC 2.6.1.-)	bi	10	3762	fig|118272.4.peg.3762	100	UDP-4-amino-4-deoxy-L-arabinose--oxoglutarate aminotransferase (EC 2.6.1.-)	bi	8	2151	fig|34051.6.peg.2151	100	UDP-4-amino-4-deoxy-L-arabinose--oxoglutarate aminotransferase (EC 2.6.1.-)	bi	14	2490	fig|34051.7.peg.2490	100	UDP-4-amino-4-deoxy-L-arabinose--oxoglutarate aminotransferase (EC 2.6.1.-)	bi	1	2137	fig|630.2.peg.2137	97.91	UDP-4-amino-4-deoxy-L-arabinose--oxoglutarate aminotransferase (EC 2.6.1.-)
7991	328	fig|930944.3.peg.800	Polymyxin resistance protein ArnC, glycosyl transferase (EC 2.4.-.-)	bi	10	3761	fig|118272.4.peg.3761	100	Polymyxin resistance protein ArnC, glycosyl transferase (EC 2.4.-.-)	bi	8	2152	fig|34051.6.peg.2152	100	Polymyxin resistance protein ArnC, glycosyl transferase (EC 2.4.-.-)	bi	14	2489	fig|34051.7.peg.2489	100	Polymyxin resistance protein ArnC, glycosyl transferase (EC 2.4.-.-)	bi	1	2136	fig|630.2.peg.2136	99.08	Polymyxin resistance protein ArnC, glycosyl transferase (EC 2.4.-.-)
8001	678	fig|930944.3.peg.801	Polymyxin resistance protein ArnA_DH, UDP-glucuronic acid decarboxylase (EC 4.1.1.-) / Polymyxin resistance protein ArnA_FT, UDP-4-amino-4-deoxy-L-arabinose formylase (EC 2.1.2.-)	bi	10	3760	fig|118272.4.peg.3760	100	Polymyxin resistance protein ArnA_DH, UDP-glucuronic acid decarboxylase (EC 4.1.1.-) / Polymyxin resistance protein ArnA_FT, UDP-4-amino-4-deoxy-L-arabinose formylase (EC 2.1.2.-)	bi	8	2153	fig|34051.6.peg.2153	100	Polymyxin resistance protein ArnA_DH, UDP-glucuronic acid decarboxylase (EC 4.1.1.-) / Polymyxin resistance protein ArnA_FT, UDP-4-amino-4-deoxy-L-arabinose formylase (EC 2.1.2.-)	bi	14	2488	fig|34051.7.peg.2488	100	Polymyxin resistance protein ArnA_DH, UDP-glucuronic acid decarboxylase (EC 4.1.1.-) / Polymyxin resistance protein ArnA_FT, UDP-4-amino-4-deoxy-L-arabinose formylase (EC 2.1.2.-)	bi	1	2135	fig|630.2.peg.2135	97.67	Polymyxin resistance protein ArnA_DH, UDP-glucuronic acid decarboxylase (EC 4.1.1.-) / Polymyxin resistance protein ArnA_FT, UDP-4-amino-4-deoxy-L-arabinose formylase (EC 2.1.2.-)
8011	301	fig|930944.3.peg.802	Polymyxin resistance protein PmrJ, predicted deacetylase	bi	10	3759	fig|118272.4.peg.3759	100	Polymyxin resistance protein PmrJ, predicted deacetylase	bi	8	2154	fig|34051.6.peg.2154	100	Polymyxin resistance protein PmrJ, predicted deacetylase	bi	14	2487	fig|34051.7.peg.2487	100	Polymyxin resistance protein PmrJ, predicted deacetylase	bi	1	2134	fig|630.2.peg.2134	97.33	Polymyxin resistance protein PmrJ, predicted deacetylase
8021	555	fig|930944.3.peg.803	Polymyxin resistance protein ArnT, undecaprenyl phosphate-alpha-L-Ara4N transferase; Melittin resistance protein PqaB	bi	10	3758	fig|118272.4.peg.3758	100	Polymyxin resistance protein ArnT, undecaprenyl phosphate-alpha-L-Ara4N transferase; Melittin resistance protein PqaB	bi	8	2155	fig|34051.6.peg.2155	100	Polymyxin resistance protein ArnT, undecaprenyl phosphate-alpha-L-Ara4N transferase; Melittin resistance protein PqaB	bi	14	2486	fig|34051.7.peg.2486	100	Polymyxin resistance protein ArnT, undecaprenyl phosphate-alpha-L-Ara4N transferase; Melittin resistance protein PqaB	bi	1	2133	fig|630.2.peg.2133	98.56	Polymyxin resistance protein ArnT, undecaprenyl phosphate-alpha-L-Ara4N transferase; Melittin resistance protein PqaB
8031	69	fig|930944.3.peg.804	Polymyxin resistance protein PmrL, sucrose-6 phosphate hydrolase	bi	10	3757	fig|118272.4.peg.3757	98.53	Polymyxin resistance protein PmrL, sucrose-6 phosphate hydrolase	bi	8	2156	fig|34051.6.peg.2156	98.53	Polymyxin resistance protein PmrL, sucrose-6 phosphate hydrolase	bi	14	2485	fig|34051.7.peg.2485	98.53	Polymyxin resistance protein PmrL, sucrose-6 phosphate hydrolase	bi	1	2132	fig|630.2.peg.2132	97.06	Polymyxin resistance protein PmrL, sucrose-6 phosphate hydrolase
8041	118	fig|930944.3.peg.805	Polymyxin resistance protein PmrM	bi	10	3756	fig|118272.4.peg.3756	100	Polymyxin resistance protein PmrM	bi	8	2157	fig|34051.6.peg.2157	100	Polymyxin resistance protein PmrM	bi	14	2484	fig|34051.7.peg.2484	100	Polymyxin resistance protein PmrM	bi	1	2131	fig|630.2.peg.2131	98.06	Polymyxin resistance protein PmrM
8051	155	fig|930944.3.peg.806	Probable lipoprotein nlpC precursor	bi	10	3755	fig|118272.4.peg.3755	100	Probable lipoprotein nlpC precursor	bi	8	2158	fig|34051.6.peg.2158	100	Probable lipoprotein nlpC precursor	bi	14	2483	fig|34051.7.peg.2483	100	Probable lipoprotein nlpC precursor	bi	1	2130	fig|630.2.peg.2130	99.35	Probable lipoprotein nlpC precursor
8061	339	fig|930944.3.peg.807	Lipoate-protein ligase A	bi	10	3754	fig|118272.4.peg.3754	100	Lipoate-protein ligase A	bi	8	2159	fig|34051.6.peg.2159	100	Lipoate-protein ligase A	bi	14	2482	fig|34051.7.peg.2482	100	Lipoate-protein ligase A	bi	1	2129	fig|630.2.peg.2129	100	Lipoate-protein ligase A
8071	500	fig|930944.3.peg.808	Selenoprotein O and cysteine-containing homologs	bi	10	3753	fig|118272.4.peg.3753	100	Selenoprotein O and cysteine-containing homologs	bi	8	2160	fig|34051.6.peg.2160	100	Selenoprotein O and cysteine-containing homologs	bi	14	2481	fig|34051.7.peg.2481	100	Selenoprotein O and cysteine-containing homologs	bi	1	2128	fig|630.2.peg.2128	98	Selenoprotein O and cysteine-containing homologs
8081	278	fig|930944.3.peg.809	Periplasmic hemin-binding protein	bi	10	3752	fig|118272.4.peg.3752	100	Periplasmic hemin-binding protein	bi	8	2161	fig|34051.6.peg.2161	100	Periplasmic hemin-binding protein	bi	14	2480	fig|34051.7.peg.2480	100	Periplasmic hemin-binding protein	bi	1	2127	fig|630.2.peg.2127	96.75	Periplasmic hemin-binding protein
8091	354	fig|930944.3.peg.810	Hemin transport protein HmuS	bi	10	3751	fig|118272.4.peg.3751	100	Hemin transport protein HmuS	bi	8	2162	fig|34051.6.peg.2162	100	Hemin transport protein HmuS	bi	14	2479	fig|34051.7.peg.2479	100	Hemin transport protein HmuS	bi	1	2126	fig|630.2.peg.2126	84.09	Hemin transport protein hmuS
8101	679	fig|930944.3.peg.811	Hemin receptor precursor	bi	10	3750	fig|118272.4.peg.3750	99.85	Hemin receptor precursor	bi	8	2163	fig|34051.6.peg.2163	100	Hemin receptor precursor	bi	14	2478	fig|34051.7.peg.2478	100	Hemin receptor precursor	bi	1	2125	fig|630.2.peg.2125	76.1	Hemin receptor precursor
8111	60	fig|930944.3.peg.812	Hemin uptake protein HemP	bi	10	3749	fig|118272.4.peg.3749	100	COG4256: Hemin uptake protein	bi	8	2164	fig|34051.6.peg.2164	100	Hemin uptake protein HemP	bi	14	2477	fig|34051.7.peg.2477	100	Hemin uptake protein HemP	bi	1	2124	fig|630.2.peg.2124	98.31	Hemin uptake protein hemP
8121	350	fig|930944.3.peg.813	2-keto-3-deoxy-D-arabino-heptulosonate-7-phosphate synthase I alpha (EC 2.5.1.54)	bi	10	3748	fig|118272.4.peg.3748	99.71	2-keto-3-deoxy-D-arabino-heptulosonate-7-phosphate synthase I alpha (EC 2.5.1.54) # AroA I alpha	bi	8	2165	fig|34051.6.peg.2165	100	2-keto-3-deoxy-D-arabino-heptulosonate-7-phosphate synthase I alpha (EC 2.5.1.54)	bi	14	2476	fig|34051.7.peg.2476	100	2-keto-3-deoxy-D-arabino-heptulosonate-7-phosphate synthase I alpha (EC 2.5.1.54)	bi	1	2123	fig|630.2.peg.2123	99.14	2-keto-3-deoxy-D-arabino-heptulosonate-7-phosphate synthase I alpha (EC 2.5.1.54) # AroA I alpha
8131	274	fig|930944.3.peg.814	FIG137360: hypothetical protein	bi	10	3747	fig|118272.4.peg.3747	100	ATP/GTP-binding protein	bi	8	2166	fig|34051.6.peg.2166	100	FIG137360: hypothetical protein	bi	14	2475	fig|34051.7.peg.2475	100	FIG137360: hypothetical protein	bi	1	2122	fig|630.2.peg.2122	99.63	ATP/GTP-binding protein
8141	794	fig|930944.3.peg.815	Phosphoenolpyruvate synthase (EC 2.7.9.2)	bi	10	3746	fig|118272.4.peg.3746	99.87	Phosphoenolpyruvate synthase (EC 2.7.9.2)	bi	8	2167	fig|34051.6.peg.2167	100	Phosphoenolpyruvate synthase (EC 2.7.9.2)	bi	14	2474	fig|34051.7.peg.2474	100	Phosphoenolpyruvate synthase (EC 2.7.9.2)	bi	1	2121	fig|630.2.peg.2121	99.5	Phosphoenolpyruvate synthase (EC 2.7.9.2)
8151	368	fig|930944.3.peg.816	Putative membrane protein	bi	10	3745	fig|118272.4.peg.3745	100	Putative membrane protein	bi	8	2168	fig|34051.6.peg.2168	100	Putative membrane protein	bi	14	2472	fig|34051.7.peg.2472	100	Putative membrane protein	bi	1	2120	fig|630.2.peg.2120	99.13	Putative membrane protein
8161	1019	fig|930944.3.peg.817	Fe-S protein, homolog of lactate dehydrogenase SO1521	bi	10	3744	fig|118272.4.peg.3744	99.9	Fe-S protein, homolog of lactate dehydrogenase SO1521	bi	8	2169	fig|34051.6.peg.2169	100	Fe-S protein, homolog of lactate dehydrogenase SO1521	bi	14	2471	fig|34051.7.peg.2471	100	Fe-S protein, homolog of lactate dehydrogenase SO1521	bi	1	2119	fig|630.2.peg.2119	99.02	Fe-S protein, homolog of lactate dehydrogenase SO1521
8171	159	fig|930944.3.peg.818	FIG002649: ydiI hotdog fold superfamily	-				0		bi	8	2170	fig|34051.6.peg.2170	100	FIG002649: ydiI hotdog fold superfamily	bi	14	2470	fig|34051.7.peg.2470	100	FIG002649: ydiI hotdog fold superfamily	bi	1	2118	fig|630.2.peg.2118	100	FIG017415: ydiI hotdog fold superfamily
8181	124	fig|930944.3.peg.819	Iron binding protein SufA for iron-sulfur cluster assembly	bi	10	3743	fig|118272.4.peg.3743	100	Iron binding protein SufA for iron-sulfur cluster assembly	bi	8	2171	fig|34051.6.peg.2171	100	Iron binding protein SufA for iron-sulfur cluster assembly	bi	14	2469	fig|34051.7.peg.2469	100	Iron binding protein SufA for iron-sulfur cluster assembly	bi	1	2117	fig|630.2.peg.2117	100	Iron binding protein SufA for iron-sulfur cluster assembly
8191	504	fig|930944.3.peg.820	Iron-sulfur cluster assembly protein SufB	bi	10	3742	fig|118272.4.peg.3742	100	Iron-sulfur cluster assembly protein SufB	bi	8	2172	fig|34051.6.peg.2172	100	Iron-sulfur cluster assembly protein SufB	bi	14	2468	fig|34051.7.peg.2468	100	Iron-sulfur cluster assembly protein SufB	bi	1	2116	fig|630.2.peg.2116	99.6	Iron-sulfur cluster assembly protein SufB
8201	249	fig|930944.3.peg.821	Iron-sulfur cluster assembly ATPase protein SufC	bi	10	3741	fig|118272.4.peg.3741	99.6	Iron-sulfur cluster assembly ATPase protein SufC	bi	8	2173	fig|34051.6.peg.2173	100	Iron-sulfur cluster assembly ATPase protein SufC	bi	14	2467	fig|34051.7.peg.2467	100	Iron-sulfur cluster assembly ATPase protein SufC	bi	1	2115	fig|630.2.peg.2115	100	Iron-sulfur cluster assembly ATPase protein SufC
8211	438	fig|930944.3.peg.822	Iron-sulfur cluster assembly protein SufD	bi	10	3740	fig|118272.4.peg.3740	100	Iron-sulfur cluster assembly protein SufD	bi	8	2174	fig|34051.6.peg.2174	100	Iron-sulfur cluster assembly protein SufD	bi	14	2466	fig|34051.7.peg.2466	100	Iron-sulfur cluster assembly protein SufD	bi	1	2114	fig|630.2.peg.2114	97.29	Iron-sulfur cluster assembly protein SufD
8221	417	fig|930944.3.peg.823	Cysteine desulfurase (EC 2.8.1.7), SufS subfamily	bi	10	3739	fig|118272.4.peg.3739	99.76	Cysteine desulfurase (EC 2.8.1.7)	bi	8	2175	fig|34051.6.peg.2175	100	Cysteine desulfurase (EC 2.8.1.7), SufS subfamily	bi	14	2465	fig|34051.7.peg.2465	100	Cysteine desulfurase (EC 2.8.1.7), SufS subfamily	bi	1	2113	fig|630.2.peg.2113	98.56	Cysteine desulfurase (EC 2.8.1.7)
8231	141	fig|930944.3.peg.824	Sulfur acceptor protein SufE for iron-sulfur cluster assembly	bi	10	3738	fig|118272.4.peg.3738	100	Sulfur acceptor protein SufE for iron-sulfur cluster assembly	bi	8	2176	fig|34051.6.peg.2176	100	Sulfur acceptor protein SufE for iron-sulfur cluster assembly	bi	14	2464	fig|34051.7.peg.2464	100	Sulfur acceptor protein SufE for iron-sulfur cluster assembly	bi	1	2112	fig|630.2.peg.2112	97.14	Sulfur acceptor protein SufE for iron-sulfur cluster assembly
8241	356	fig|930944.3.peg.825	L,D-transpeptidase YcfS	bi	10	3737	fig|118272.4.peg.3737	100	L,D-transpeptidase YcfS	bi	8	2177	fig|34051.6.peg.2177	100	L,D-transpeptidase YcfS	bi	14	2463	fig|34051.7.peg.2463	100	L,D-transpeptidase YcfS	bi	1	2111	fig|630.2.peg.2111	100	L,D-transpeptidase YcfS
8251	471	fig|930944.3.peg.826	Pyruvate kinase (EC 2.7.1.40)	bi	10	3735	fig|118272.4.peg.3735	100	Pyruvate kinase (EC 2.7.1.40)	bi	8	2179	fig|34051.6.peg.2179	100	Pyruvate kinase (EC 2.7.1.40)	bi	14	2461	fig|34051.7.peg.2461	100	Pyruvate kinase (EC 2.7.1.40)	bi	1	2109	fig|630.2.peg.2109	99.15	Pyruvate kinase (EC 2.7.1.40)
8261	458	fig|930944.3.peg.827	Multi antimicrobial extrusion protein (Na(+)/drug antiporter), MATE family of MDR efflux pumps	bi	10	3734	fig|118272.4.peg.3734	100	Multi antimicrobial extrusion protein (Na(+)/drug antiporter), MATE family of MDR efflux pumps	bi	8	2180	fig|34051.6.peg.2180	100	Multi antimicrobial extrusion protein (Na(+)/drug antiporter), MATE family of MDR efflux pumps	bi	14	2460	fig|34051.7.peg.2460	100	Multi antimicrobial extrusion protein (Na(+)/drug antiporter), MATE family of MDR efflux pumps	bi	1	2108	fig|630.2.peg.2108	99.12	Multi antimicrobial extrusion protein (Na(+)/drug antiporter), MATE family of MDR efflux pumps
8271	218	fig|930944.3.peg.828	Riboflavin synthase alpha chain (EC 2.5.1.9)	bi	10	3733	fig|118272.4.peg.3733	100	Riboflavin synthase alpha chain (EC 2.5.1.9)	bi	8	2181	fig|34051.6.peg.2181	100	Riboflavin synthase alpha chain (EC 2.5.1.9)	bi	14	2459	fig|34051.7.peg.2459	100	Riboflavin synthase alpha chain (EC 2.5.1.9)	bi	1	2107	fig|630.2.peg.2107	98.61	Riboflavin synthase alpha chain (EC 2.5.1.9)
8281	384	fig|930944.3.peg.829	Cyclopropane-fatty-acyl-phospholipid synthase (EC 2.1.1.79)	bi	10	3732	fig|118272.4.peg.3732	100	Cyclopropane-fatty-acyl-phospholipid synthase (EC 2.1.1.79)	bi	8	2182	fig|34051.6.peg.2182	99.21	Cyclopropane-fatty-acyl-phospholipid synthase (EC 2.1.1.79)	bi	14	2458	fig|34051.7.peg.2458	99.74	Cyclopropane-fatty-acyl-phospholipid synthase (EC 2.1.1.79)	bi	1	2106	fig|630.2.peg.2106	98.69	Cyclopropane-fatty-acyl-phospholipid synthase (EC 2.1.1.79)
8291	406	fig|930944.3.peg.830	Putative transport protein	bi	10	3731	fig|118272.4.peg.3731	100	Putative drug resistance protein	bi	8	2183	fig|34051.6.peg.2183	100	Putative transport protein	bi	14	2457	fig|34051.7.peg.2457	100	Putative transport protein	bi	1	2105	fig|630.2.peg.2105	99.26	Bicyclomycin resistance protein
8301	313	fig|930944.3.peg.831	Hypothetical lysR-family transcriptional regulator YdhB	bi	10	3730	fig|118272.4.peg.3730	100	Hypothetical lysR-family transcriptional regulator YdhB	bi	8	2184	fig|34051.6.peg.2184	100	Hypothetical lysR-family transcriptional regulator YdhB	bi	14	2456	fig|34051.7.peg.2456	100	Hypothetical lysR-family transcriptional regulator YdhB	bi	1	2104	fig|630.2.peg.2104	98.4	Hypothetical lysR-family transcriptional regulator YdhB
8311	342	fig|930944.3.peg.832	Purine nucleotide synthesis repressor	bi	10	3729	fig|118272.4.peg.3729	100	Purine nucleotide synthesis repressor	bi	8	2185	fig|34051.6.peg.2185	100	Purine nucleotide synthesis repressor	bi	14	2455	fig|34051.7.peg.2455	100	Purine nucleotide synthesis repressor	bi	1	2103	fig|630.2.peg.2103	100	Purine nucleotide synthesis repressor
8321	193	fig|930944.3.peg.833	Superoxide dismutase [Fe] (EC 1.15.1.1)	bi	10	3728	fig|118272.4.peg.3728	100	Superoxide dismutase [Fe] (EC 1.15.1.1)	bi	8	2186	fig|34051.6.peg.2186	100	Superoxide dismutase [Fe] (EC 1.15.1.1)	bi	14	2454	fig|34051.7.peg.2454	100	Superoxide dismutase [Fe] (EC 1.15.1.1)	bi	1	2101	fig|630.2.peg.2101	98.44	Superoxide dismutase [Fe] (EC 1.15.1.1)
8331	297	fig|930944.3.peg.834	Putative lipoprotein	bi	10	3727	fig|118272.4.peg.3727	99.66	Putative exported protein precursor	bi	8	2187	fig|34051.6.peg.2187	100	Putative lipoprotein	bi	14	2453	fig|34051.7.peg.2453	100	Putative lipoprotein	bi	1	2100	fig|630.2.peg.2100	98.99	putative lipoprotein
8341	117	fig|930944.3.peg.835	Probable monothiol glutaredoxin GrlA	bi	10	3726	fig|118272.4.peg.3726	100	Probable monothiol glutaredoxin ydhD	bi	8	2188	fig|34051.6.peg.2188	100	Probable monothiol glutaredoxin GrlA	bi	14	2452	fig|34051.7.peg.2452	100	Probable monothiol glutaredoxin GrlA	bi	1	2099	fig|630.2.peg.2099	98.28	Probable monothiol glutaredoxin ydhD
8351	136	fig|930944.3.peg.836	Lactoylglutathione lyase (EC 4.4.1.5)	bi	10	3939	fig|118272.4.peg.3939	100	Lactoylglutathione lyase (EC 4.4.1.5)	bi	8	2195	fig|34051.6.peg.2195	100	Lactoylglutathione lyase (EC 4.4.1.5)	bi	14	2450	fig|34051.7.peg.2450	100	Lactoylglutathione lyase (EC 4.4.1.5)	bi	1	2097	fig|630.2.peg.2097	100	Lactoylglutathione lyase (EC 4.4.1.5)
8361	366	fig|930944.3.peg.837	N-ethylmaleimide reductase (EC 1.-.-.-)	bi	10	3938	fig|118272.4.peg.3938	99.73	N-ethylmaleimide reductase (EC 1.-.-.-)	bi	8	2196	fig|34051.6.peg.2196	100	N-ethylmaleimide reductase (EC 1.-.-.-)	bi	14	2449	fig|34051.7.peg.2449	100	N-ethylmaleimide reductase (EC 1.-.-.-)	bi	1	2096	fig|630.2.peg.2096	98.63	N-ethylmaleimide reductase (EC 1.-.-.-)
8371	203	fig|930944.3.peg.838	Transcriptional regulator, TetR family	bi	10	3937	fig|118272.4.peg.3937	100	Putative TetR-family transcriptional regulator	bi	8	2197	fig|34051.6.peg.2197	100	Transcriptional regulator, TetR family	bi	14	2448	fig|34051.7.peg.2448	100	Transcriptional regulator, TetR family	bi	1	2095	fig|630.2.peg.2095	99.5	Transcriptional regulator, TetR family
8381	532	fig|930944.3.peg.839	Phosphoethanolamine transferase EptA specific for the 1 phosphate group of core-lipid A	bi	10	3936	fig|118272.4.peg.3936	99.81	Phosphoethanolamine transferase EptA specific for the 1 phosphate group of core-lipid A	bi	8	2198	fig|34051.6.peg.2198	100	Phosphoethanolamine transferase EptA specific for the 1 phosphate group of core-lipid A	bi	14	2447	fig|34051.7.peg.2447	100	Phosphoethanolamine transferase EptA specific for the 1 phosphate group of core-lipid A	bi	1	2094	fig|630.2.peg.2094	98.49	Phosphoethanolamine transferase EptA specific for the 1 phosphate group of core-lipid A
8391	80	fig|930944.3.peg.840	Putative oxidoreductase	bi	10	3934	fig|118272.4.peg.3934	100	hypothetical protein	bi	8	2200	fig|34051.6.peg.2200	100	Putative oxidoreductase	bi	14	2446	fig|34051.7.peg.2446	100	Putative oxidoreductase	bi	1	2093	fig|630.2.peg.2093	97.47	Putative oxidoreductase
8401	299	fig|930944.3.peg.841	Putative aldo/keto reductase	bi	10	3933	fig|118272.4.peg.3933	100	Putative aldo/keto reductase	bi	8	2201	fig|34051.6.peg.2201	100	Putative aldo/keto reductase	bi	14	2445	fig|34051.7.peg.2445	99.66	Putative aldo/keto reductase	bi	1	2092	fig|630.2.peg.2092	98.66	Oxidoreductase, aldo/keto reductase family
8411	675	fig|930944.3.peg.842	hypothetical protein	bi	10	3932	fig|118272.4.peg.3932	99.26	FUSARIC ACID RESISTANCE PROTEIN FUSB / FUSARIC ACID RESISTANCE PROTEIN FUSC	bi	8	2202	fig|34051.6.peg.2202	100	hypothetical protein	bi	14	2444	fig|34051.7.peg.2444	100	hypothetical protein	bi	1	2091	fig|630.2.peg.2091	98.66	FUSARIC ACID RESISTANCE PROTEIN FUSB / FUSARIC ACID RESISTANCE PROTEIN FUSC
8421	286	fig|930944.3.peg.843	Fusaric acid resistance protein fusE	bi	10	3931	fig|118272.4.peg.3931	99.61	secretion protein HlyD family protein	bi	8	2203	fig|34051.6.peg.2203	100	Fusaric acid resistance protein fusE	bi	14	2443	fig|34051.7.peg.2443	100	Fusaric acid resistance protein fusE	bi	1	2090	fig|630.2.peg.2090	98.25	Fusaric acid resistance protein fusE
8431	49	fig|930944.3.peg.844	hypothetical protein	bi	10	3930	fig|118272.4.peg.3930	100	hypothetical protein	bi	8	2204	fig|34051.6.peg.2204	100	hypothetical protein	bi	14	2442	fig|34051.7.peg.2442	100	hypothetical protein	bi	1	2089	fig|630.2.peg.2089	97.92	Inner membrane protein
8441	144	fig|930944.3.peg.845	Transcriptional regulator SlyA	bi	10	3929	fig|118272.4.peg.3929	99.3	Transcriptional regulator slyA	bi	8	2205	fig|34051.6.peg.2205	100	Transcriptional regulator SlyA	bi	14	2441	fig|34051.7.peg.2441	100	Transcriptional regulator SlyA	bi	1	2088	fig|630.2.peg.2088	99.3	Transcriptional regulator slyA
8451	156	fig|930944.3.peg.846	Outer membrane lipoprotein pcp precursor	bi	10	3928	fig|118272.4.peg.3928	100	Outer membrane lipoprotein pcp precursor	bi	8	2206	fig|34051.6.peg.2206	100	Outer membrane lipoprotein pcp precursor	bi	14	2440	fig|34051.7.peg.2440	100	Outer membrane lipoprotein pcp precursor	bi	1	2087	fig|630.2.peg.2087	100	Outer membrane lipoprotein pcp precursor
8461	38	fig|930944.3.peg.847	hypothetical protein	-				0		-				0		-				0		-				0
8471	371	fig|930944.3.peg.848	Anhydro-N-acetylmuramic acid kinase (EC 2.7.1.-)	bi	10	3927	fig|118272.4.peg.3927	100	Anhydro-N-acetylmuramic acid kinase (EC 2.7.1.-)	bi	8	2208	fig|34051.6.peg.2208	100	Anhydro-N-acetylmuramic acid kinase (EC 2.7.1.-)	bi	14	2438	fig|34051.7.peg.2438	100	Anhydro-N-acetylmuramic acid kinase (EC 2.7.1.-)	bi	1	2086	fig|630.2.peg.2086	100	Anhydro-N-acetylmuramic acid kinase (EC 2.7.1.-)
8481	106	fig|930944.3.peg.849	Membrane-bound lysozyme inhibitor of c-type lysozyme	bi	10	3926	fig|118272.4.peg.3926	100	Membrane-bound lysozyme inhibitor of c-type lysozyme	bi	8	2209	fig|34051.6.peg.2209	100	Membrane-bound lysozyme inhibitor of c-type lysozyme	bi	14	2437	fig|34051.7.peg.2437	100	Membrane-bound lysozyme inhibitor of c-type lysozyme	bi	1	2085	fig|630.2.peg.2085	95.19	hypothetical protein
8491	218	fig|930944.3.peg.850	Pyridoxamine 5&#39;-phosphate oxidase (EC 1.4.3.5)	bi	10	3925	fig|118272.4.peg.3925	99.54	Pyridoxamine 5&#39;-phosphate oxidase (EC 1.4.3.5)	bi	8	2210	fig|34051.6.peg.2210	100	Pyridoxamine 5&#39;-phosphate oxidase (EC 1.4.3.5)	bi	14	2436	fig|34051.7.peg.2436	100	Pyridoxamine 5&#39;-phosphate oxidase (EC 1.4.3.5)	bi	1	2084	fig|630.2.peg.2084	98.16	Pyridoxamine 5&#39;-phosphate oxidase (EC 1.4.3.5)
8501	425	fig|930944.3.peg.851	Tyrosyl-tRNA synthetase (EC 6.1.1.1) ## cluster 1	bi	10	3924	fig|118272.4.peg.3924	99.76	Tyrosyl-tRNA synthetase (EC 6.1.1.1)	bi	8	2211	fig|34051.6.peg.2211	100	Tyrosyl-tRNA synthetase (EC 6.1.1.1) ## cluster 1	bi	14	2435	fig|34051.7.peg.2435	100	Tyrosyl-tRNA synthetase (EC 6.1.1.1) ## cluster 1	bi	1	2083	fig|630.2.peg.2083	99.29	Tyrosyl-tRNA synthetase (EC 6.1.1.1)
8511	234	fig|930944.3.peg.852	Pyridoxal kinase (EC 2.7.1.35)	bi	10	3923	fig|118272.4.peg.3923	100	Pyridoxal kinase (EC 2.7.1.35)	bi	8	2212	fig|34051.6.peg.2212	100	Pyridoxal kinase (EC 2.7.1.35)	bi	14	2434	fig|34051.7.peg.2434	100	Pyridoxal kinase (EC 2.7.1.35)	bi	1	2082	fig|630.2.peg.2082	100	Pyridoxal kinase (EC 2.7.1.35)
8521	203	fig|930944.3.peg.853	Glutathione S-transferase (EC 2.5.1.18)	bi	10	3922	fig|118272.4.peg.3922	99.5	Glutathione S-transferase (EC 2.5.1.18)	bi	8	2213	fig|34051.6.peg.2213	99.5	Glutathione S-transferase (EC 2.5.1.18)	bi	14	2433	fig|34051.7.peg.2433	100	Glutathione S-transferase (EC 2.5.1.18)	bi	1	2081	fig|630.2.peg.2081	99.01	Glutathione S-transferase (EC 2.5.1.18)
8531	92	fig|930944.3.peg.854	hypothetical protein	bi	10	3921	fig|118272.4.peg.3921	98.51	hypothetical protein	bi	8	2214	fig|34051.6.peg.2214	98.51	hypothetical protein	bi	14	2432	fig|34051.7.peg.2432	98.51	hypothetical protein	bi	1	2080	fig|630.2.peg.2080	98.51	hypothetical protein
8541	197	fig|930944.3.peg.855	Putative membrane protein	bi	10	3920	fig|118272.4.peg.3920	98.98	Putative membrane protein	bi	8	2215	fig|34051.6.peg.2215	100	Putative membrane protein	bi	14	2431	fig|34051.7.peg.2431	100	Putative membrane protein	bi	1	2079	fig|630.2.peg.2079	99.47	Putative membrane protein
8551	39	fig|930944.3.peg.856	hypothetical protein	bi	10	3919	fig|118272.4.peg.3919	100	hypothetical protein	bi	8	2216	fig|34051.6.peg.2216	100	hypothetical protein	bi	14	2430	fig|34051.7.peg.2430	100	hypothetical protein	-				0
8561	118	fig|930944.3.peg.857	Glyoxalase family protein	bi	10	3918	fig|118272.4.peg.3918	100	Glyoxalase family protein	bi	8	2217	fig|34051.6.peg.2217	100	Glyoxalase family protein	bi	14	2429	fig|34051.7.peg.2429	100	Glyoxalase family protein	bi	1	2078	fig|630.2.peg.2078	97.44	Glyoxalase family protein
8571	508	fig|930944.3.peg.858	Di/tripeptide permease DtpA	bi	10	3916	fig|118272.4.peg.3916	100	Di/tripeptide permease DtpA	bi	8	2219	fig|34051.6.peg.2219	100	Di/tripeptide permease DtpA	bi	14	2427	fig|34051.7.peg.2427	100	Di/tripeptide permease DtpA	bi	1	2077	fig|630.2.peg.2077	99.22	Tripeptide permease tppB
8581	40	fig|930944.3.peg.859	hypothetical protein	-				0		-				0		bi	14	2426	fig|34051.7.peg.2426	100	hypothetical protein	-				0
8591	304	fig|930944.3.peg.860	Hydrogen peroxide-inducible genes activator	bi	10	3915	fig|118272.4.peg.3915	100	LysR-family transcriptional regulator	bi	8	2220	fig|34051.6.peg.2220	100	Hydrogen peroxide-inducible genes activator	bi	14	2425	fig|34051.7.peg.2425	100	Hydrogen peroxide-inducible genes activator	bi	1	2076	fig|630.2.peg.2076	98.99	Transcriptional regulators, LysR family
8601	404	fig|930944.3.peg.861	hypothetical protein	bi	10	3914	fig|118272.4.peg.3914	100	hypothetical protein	bi	8	2221	fig|34051.6.peg.2221	100	hypothetical protein	bi	14	2424	fig|34051.7.peg.2424	100	hypothetical protein	bi	1	2075	fig|630.2.peg.2075	97.77	probable oxidoreductase yciW
8611	75	fig|930944.3.peg.862	hypothetical protein	-				0		bi	8	2222	fig|34051.6.peg.2222	100	hypothetical protein	bi	14	2423	fig|34051.7.peg.2423	100	hypothetical protein	bi	1	2074	fig|630.2.peg.2074	93.24
8621	272	fig|930944.3.peg.863	Peptide transport system ATP-binding protein sapF (TC 3.A.1.5.5)	bi	10	3913	fig|118272.4.peg.3913	99.26	Peptide transport system ATP-binding protein sapF (TC 3.A.1.5.5)	bi	8	2223	fig|34051.6.peg.2223	100	Peptide transport system ATP-binding protein sapF (TC 3.A.1.5.5)	bi	14	2422	fig|34051.7.peg.2422	99.63	Peptide transport system ATP-binding protein sapF (TC 3.A.1.5.5)	bi	1	2073	fig|630.2.peg.2073	99.26	Peptide transport system ATP-binding protein sapF (TC 3.A.1.5.5)
8631	331	fig|930944.3.peg.864	Peptide transport system ATP-binding protein SapD (TC 3.A.1.5.5)	bi	10	3912	fig|118272.4.peg.3912	100	Peptide transport system ATP-binding protein sapD (TC 3.A.1.5.5)	bi	8	2224	fig|34051.6.peg.2224	100	Peptide transport system ATP-binding protein SapD (TC 3.A.1.5.5)	bi	14	2421	fig|34051.7.peg.2421	100	Peptide transport system ATP-binding protein SapD (TC 3.A.1.5.5)	bi	1	2072	fig|630.2.peg.2072	99.39	Peptide transport system ATP-binding protein sapD (TC 3.A.1.5.5)
8641	297	fig|930944.3.peg.865	Peptide transport system permease protein sapC (TC 3.A.1.5.5)	bi	10	3911	fig|118272.4.peg.3911	99.66	Peptide transport system permease protein sapC (TC 3.A.1.5.5)	bi	8	2225	fig|34051.6.peg.2225	100	Peptide transport system permease protein sapC (TC 3.A.1.5.5)	bi	14	2420	fig|34051.7.peg.2420	100	Peptide transport system permease protein sapC (TC 3.A.1.5.5)	bi	1	2071	fig|630.2.peg.2071	99.66	Peptide transport system permease protein sapC (TC 3.A.1.5.5)
8651	322	fig|930944.3.peg.866	Peptide transport system permease protein sapB (TC 3.A.1.5.5)	bi	10	3910	fig|118272.4.peg.3910	100	Peptide transport system permease protein sapB (TC 3.A.1.5.5)	bi	8	2226	fig|34051.6.peg.2226	100	Peptide transport system permease protein sapB (TC 3.A.1.5.5)	bi	14	2419	fig|34051.7.peg.2419	100	Peptide transport system permease protein sapB (TC 3.A.1.5.5)	bi	1	2070	fig|630.2.peg.2070	100	Peptide transport system permease protein sapB (TC 3.A.1.5.5)
8661	546	fig|930944.3.peg.867	Peptide transport periplasmic protein sapA (TC 3.A.1.5.5)	bi	10	3909	fig|118272.4.peg.3909	100	COG4166: ABC-type oligopeptide transport system, periplasmic component	bi	8	2227	fig|34051.6.peg.2227	100	Peptide transport periplasmic protein sapA (TC 3.A.1.5.5)	bi	14	2418	fig|34051.7.peg.2418	99.82	Peptide transport periplasmic protein sapA (TC 3.A.1.5.5)	bi	1	2069	fig|630.2.peg.2069	99.08	Peptide transport periplasmic protein sapA (TC 3.A.1.5.5)
8671	350	fig|930944.3.peg.868	Transposase	uni	1	862	fig|118272.4.peg.862	47.71	transposase InsD2 for insertion sequence IS4321L	uni	7	1511	fig|34051.6.peg.1511	99.41	Transposase	uni	10	1061	fig|34051.7.peg.1061	97.94	Transposase	uni	1	1110	fig|630.2.peg.1110	98.82	Transposase
8681	293	fig|930944.3.peg.869	Toxin subunit S1 precursor	bi	10	3908	fig|118272.4.peg.3908	100	pertussis toxin subunit 1 precursor( EC:2.4.2.- )	bi	8	2394	fig|34051.6.peg.2394	100	Toxin subunit S1 precursor	bi	14	3564	fig|34051.7.peg.3564	100	Toxin subunit S1 precursor	bi	1	2068	fig|630.2.peg.2068	53	Toxin subunit S1 precursor
8691	116	fig|930944.3.peg.870	COG0176: Transaldolase	bi	10	3907	fig|118272.4.peg.3907	100	putative lipoprotein	bi	8	2393	fig|34051.6.peg.2393	100	COG0176: Transaldolase	bi	14	3565	fig|34051.7.peg.3565	100	COG0176: Transaldolase	bi	1	2067	fig|630.2.peg.2067	61.86	hypothetical protein
8701	337	fig|930944.3.peg.871	Psp operon transcriptional activator	bi	10	3906	fig|118272.4.peg.3906	99.4	Psp operon transcriptional activator	bi	8	2392	fig|34051.6.peg.2392	100	Psp operon transcriptional activator	bi	14	3566	fig|34051.7.peg.3566	100	Psp operon transcriptional activator	bi	1	2066	fig|630.2.peg.2066	94.93	Psp operon transcriptional activator
8711	222	fig|930944.3.peg.872	Phage shock protein A	bi	10	3905	fig|118272.4.peg.3905	100	Phage shock protein A	bi	8	2391	fig|34051.6.peg.2391	100	Phage shock protein A	bi	14	3567	fig|34051.7.peg.3567	100	Phage shock protein A	bi	1	2065	fig|630.2.peg.2065	98.64	Phage shock protein A
8721	76	fig|930944.3.peg.873	Phage shock protein B	bi	10	3904	fig|118272.4.peg.3904	100	Phage shock protein B	bi	8	2390	fig|34051.6.peg.2390	100	Phage shock protein B	bi	14	3568	fig|34051.7.peg.3568	100	Phage shock protein B	bi	1	2064	fig|630.2.peg.2064	100	Phage shock protein B
8731	135	fig|930944.3.peg.874	Phage shock protein C	bi	10	3903	fig|118272.4.peg.3903	99.25	Phage shock protein C	bi	8	2389	fig|34051.6.peg.2389	100	Phage shock protein C	bi	14	3569	fig|34051.7.peg.3569	100	Phage shock protein C	bi	1	2063	fig|630.2.peg.2063	92.09	Phage shock protein C
8741	80	fig|930944.3.peg.875	Phage shock protein D	bi	10	3902	fig|118272.4.peg.3902	100	Phage shock protein D	bi	8	2388	fig|34051.6.peg.2388	100	Phage shock protein D	bi	14	3570	fig|34051.7.peg.3570	100	Phage shock protein D	bi	1	2062	fig|630.2.peg.2062	97.47	Phage shock protein D
8751	466	fig|930944.3.peg.876	Conserved protein YcjX with nucleoside triphosphate hydrolase domain	bi	10	3901	fig|118272.4.peg.3901	100	YcjX	bi	8	2387	fig|34051.6.peg.2387	100	Conserved protein YcjX with nucleoside triphosphate hydrolase domain	bi	14	3571	fig|34051.7.peg.3571	100	Conserved protein YcjX with nucleoside triphosphate hydrolase domain	bi	1	2061	fig|630.2.peg.2061	99.35	YcjX
8761	355	fig|930944.3.peg.877	Membrane protein YcjF	bi	10	3900	fig|118272.4.peg.3900	99.44	GTP-binding protein	bi	8	2386	fig|34051.6.peg.2386	100	Membrane protein YcjF	bi	14	3572	fig|34051.7.peg.3572	100	Membrane protein YcjF	bi	1	2060	fig|630.2.peg.2060	98.59	GTP-binding protein
8771	110	fig|930944.3.peg.878	hypothetical protein	bi	10	3899	fig|118272.4.peg.3899	98.17	hypothetical protein	bi	8	2385	fig|34051.6.peg.2385	100	hypothetical protein	bi	14	3573	fig|34051.7.peg.3573	100	hypothetical protein	bi	1	2059	fig|630.2.peg.2059	96.33	hypothetical protein
8781	526	fig|930944.3.peg.879	Transcriptional repressor protein TyrR	bi	10	3897	fig|118272.4.peg.3897	99.81	Transcriptional repressor protein TyrR # for TyrA, AroG, AroF, and aromatic amino acid transport	bi	8	2384	fig|34051.6.peg.2384	100	Transcriptional repressor protein TyrR	bi	14	3575	fig|34051.7.peg.3575	100	Transcriptional repressor protein TyrR	bi	1	2057	fig|630.2.peg.2057	99.05	Transcriptional repressor protein TyrR # for TyrA, AroG, AroF, and aromatic amino acid transport
8791	168	fig|930944.3.peg.880	Thiol peroxidase, Tpx-type (EC 1.11.1.15)	bi	10	3896	fig|118272.4.peg.3896	99.4	Thiol peroxidase, Tpx-type (EC 1.11.1.15)	bi	8	2383	fig|34051.6.peg.2383	100	Thiol peroxidase, Tpx-type (EC 1.11.1.15)	bi	14	3576	fig|34051.7.peg.3576	100	Thiol peroxidase, Tpx-type (EC 1.11.1.15)	bi	1	2056	fig|630.2.peg.2056	99.4	Thiol peroxidase, Tpx-type (EC 1.11.1.15)
8801	324	fig|930944.3.peg.881	L-alanine-DL-glutamate epimerase	bi	10	3895	fig|118272.4.peg.3895	97.52	L-alanine-DL-glutamate epimerase	bi	8	2382	fig|34051.6.peg.2382	99.66	L-alanine-DL-glutamate epimerase	bi	14	3577	fig|34051.7.peg.3577	99.66	L-alanine-DL-glutamate epimerase	bi	1	2055	fig|630.2.peg.2055	97.52	L-alanine-DL-glutamate epimerase
8811	236	fig|930944.3.peg.882	Gamma-D-Glutamyl-meso-Diaminopimelate Amidase	bi	10	3894	fig|118272.4.peg.3894	100	Gamma-D-Glutamyl-meso-Diaminopimelate Amidase	bi	8	2381	fig|34051.6.peg.2381	100	Gamma-D-Glutamyl-meso-Diaminopimelate Amidase	bi	14	3578	fig|34051.7.peg.3578	100	Gamma-D-Glutamyl-meso-Diaminopimelate Amidase	bi	1	2054	fig|630.2.peg.2054	96.17	Gamma-D-Glutamyl-meso-Diaminopimelate Amidase
8821	539	fig|930944.3.peg.883	Periplasmic Murein Peptide-Binding Protein MppA	bi	10	3893	fig|118272.4.peg.3893	100	Periplasmic Murein Peptide-Binding Protein MppA	bi	8	2380	fig|34051.6.peg.2380	100	Periplasmic Murein Peptide-Binding Protein MppA	bi	14	3579	fig|34051.7.peg.3579	100	Periplasmic Murein Peptide-Binding Protein MppA	bi	1	2053	fig|630.2.peg.2053	99.07	Periplasmic Murein Peptide-Binding Protein MppA
8831	338	fig|930944.3.peg.884	hypothetical protein	bi	10	3892	fig|118272.4.peg.3892	100	hypothetical protein	bi	8	2379	fig|34051.6.peg.2379	100	hypothetical protein	bi	14	3580	fig|34051.7.peg.3580	100	hypothetical protein	bi	1	2050	fig|630.2.peg.2050	99.11	CmaX protein
8841	314	fig|930944.3.peg.885	tRNA(Cytosine32)-2-thiocytidine synthetase	bi	10	3891	fig|118272.4.peg.3891	99.68	tRNA(Cytosine32)-2-thiocytidine synthetase	bi	8	2378	fig|34051.6.peg.2378	100	tRNA(Cytosine32)-2-thiocytidine synthetase	bi	14	3581	fig|34051.7.peg.3581	100	tRNA(Cytosine32)-2-thiocytidine synthetase	bi	1	2049	fig|630.2.peg.2049	98.08	tRNA(Cytosine32)-2-thiocytidine synthetase
8851	67	fig|930944.3.peg.886	COG1225: Peroxiredoxin	bi	10	3890	fig|118272.4.peg.3890	100	COG1225: Peroxiredoxin	uni	8	2377	fig|34051.6.peg.2377	100	COG1225: Peroxiredoxin	uni	14	3582	fig|34051.7.peg.3582	100	COG1225: Peroxiredoxin	-				0
8861	222	fig|930944.3.peg.887	COG1225: Peroxiredoxin	uni	10	3890	fig|118272.4.peg.3890	98.44	COG1225: Peroxiredoxin	bi	8	2377	fig|34051.6.peg.2377	100	COG1225: Peroxiredoxin	bi	14	3582	fig|34051.7.peg.3582	100	COG1225: Peroxiredoxin	-				0
8871	1178	fig|930944.3.peg.888	Pyruvate-flavodoxin oxidoreductase (EC 1.2.7.-)	bi	10	3888	fig|118272.4.peg.3888	99.83	Pyruvate-flavodoxin oxidoreductase (EC 1.2.7.-)	bi	8	2376	fig|34051.6.peg.2376	100	Pyruvate-flavodoxin oxidoreductase (EC 1.2.7.-)	bi	14	3583	fig|34051.7.peg.3583	100	Pyruvate-flavodoxin oxidoreductase (EC 1.2.7.-)	bi	1	2045	fig|630.2.peg.2045	99.24	Pyruvate-flavodoxin oxidoreductase (EC 1.2.7.-)
8881	40	fig|930944.3.peg.889	hypothetical protein	bi	10	3887	fig|118272.4.peg.3887	100	hypothetical protein	bi	8	2375	fig|34051.6.peg.2375	100	hypothetical protein	bi	14	3584	fig|34051.7.peg.3584	100	hypothetical protein	-				0
8891	111	fig|930944.3.peg.890	Ethidium bromide-methyl viologen resistance protein EmrE	bi	10	3886	fig|118272.4.peg.3886	100	Ethidium bromide-methyl viologen resistance protein EmrE	bi	8	2374	fig|34051.6.peg.2374	100	Ethidium bromide-methyl viologen resistance protein EmrE	bi	14	3585	fig|34051.7.peg.3585	100	Ethidium bromide-methyl viologen resistance protein EmrE	bi	1	2044	fig|630.2.peg.2044	100	Quaternary ammonium compound-resistance protein
8901	220	fig|930944.3.peg.891	Peptide transport system permease protein sapB (TC 3.A.1.5.5)	bi	10	3885	fig|118272.4.peg.3885	100	Peptide transport system permease protein sapB (TC 3.A.1.5.5)	bi	8	2373	fig|34051.6.peg.2373	100	Peptide transport system permease protein sapB (TC 3.A.1.5.5)	bi	14	3586	fig|34051.7.peg.3586	100	Peptide transport system permease protein sapB (TC 3.A.1.5.5)	bi	1	2043	fig|630.2.peg.2043	99.54	Membrane protein, MgtC/SapB family
8911	106	fig|930944.3.peg.892	probable lipoprotein YPO2331	bi	10	3884	fig|118272.4.peg.3884	100	Putative lipoprotein	bi	8	2372	fig|34051.6.peg.2372	100	probable lipoprotein YPO2331	bi	14	3587	fig|34051.7.peg.3587	100	probable lipoprotein YPO2331	bi	1	2042	fig|630.2.peg.2042	97.14	probable lipoprotein YPO2331
8921	332	fig|930944.3.peg.893	D-lactate dehydrogenase (EC 1.1.1.28)	bi	10	3883	fig|118272.4.peg.3883	100	D-lactate dehydrogenase (EC 1.1.1.28)	bi	8	2371	fig|34051.6.peg.2371	100	D-lactate dehydrogenase (EC 1.1.1.28)	bi	14	3588	fig|34051.7.peg.3588	100	D-lactate dehydrogenase (EC 1.1.1.28)	bi	1	2041	fig|630.2.peg.2041	99.7	D-lactate dehydrogenase (EC 1.1.1.28)
8931	878	fig|930944.3.peg.894	Putative uncharacterized protein ydbH	bi	10	3882	fig|118272.4.peg.3882	99.89	Putative membrane protein precursor	bi	8	2370	fig|34051.6.peg.2370	100	Putative uncharacterized protein ydbH	bi	14	3589	fig|34051.7.peg.3589	100	Putative uncharacterized protein ydbH	bi	1	2040	fig|630.2.peg.2040	98.29	probable exported protein STY1423
8941	57	fig|930944.3.peg.895	Uncharacterized protein ynbE; probable lipoprotein STY1424	bi	10	3881	fig|118272.4.peg.3881	98.21	Putative lipoprotein	bi	8	2369	fig|34051.6.peg.2369	100	Uncharacterized protein ynbE; probable lipoprotein STY1424	bi	14	3590	fig|34051.7.peg.3590	100	Uncharacterized protein ynbE; probable lipoprotein STY1424	bi	1	2039	fig|630.2.peg.2039	98.21	putative lipoprotein
8951	124	fig|930944.3.peg.896	Putative uncharacterized protein ydbL, may be related to amine metabolism	bi	10	3880	fig|118272.4.peg.3880	100	Putative exported protein precursor	bi	8	2368	fig|34051.6.peg.2368	100	Putative uncharacterized protein ydbL, may be related to amine metabolism	bi	14	3591	fig|34051.7.peg.3591	100	Putative uncharacterized protein ydbL, may be related to amine metabolism	bi	1	2038	fig|630.2.peg.2038	97.56	probable exported protein YPO2326
8961	202	fig|930944.3.peg.897	FMN-dependent NADH-azoreductase	bi	10	3879	fig|118272.4.peg.3879	100	FMN-dependent NADH-azoreductase	bi	8	2367	fig|34051.6.peg.2367	100	FMN-dependent NADH-azoreductase	bi	14	3592	fig|34051.7.peg.3592	100	FMN-dependent NADH-azoreductase	bi	1	2036	fig|630.2.peg.2036	99	FMN-dependent NADH-azoreductase
8971	1296	fig|930944.3.peg.898	ATP-dependent helicase hrpA	bi	10	3878	fig|118272.4.peg.3878	100	ATP-dependent helicase hrpA	bi	8	2366	fig|34051.6.peg.2366	100	ATP-dependent helicase hrpA	bi	14	3593	fig|34051.7.peg.3593	100	ATP-dependent helicase hrpA	bi	1	2034	fig|630.2.peg.2034	99.23	ATP-dependent helicase hrpA
8981	110	fig|930944.3.peg.899	Putative phage protein	bi	10	3877	fig|118272.4.peg.3877	100	Putative phage protein	bi	8	2365	fig|34051.6.peg.2365	100	Putative phage protein	bi	14	3594	fig|34051.7.peg.3594	100	Putative phage protein	bi	1	2033	fig|630.2.peg.2033	100	probable phage protein YPO2321
8991	108	fig|930944.3.peg.900	Putative DNA-binding phage-related protein	bi	10	3876	fig|118272.4.peg.3876	97.83	putative DNA-binding phage-related protein	bi	8	2364	fig|34051.6.peg.2364	100	Putative DNA-binding phage-related protein	bi	14	3595	fig|34051.7.peg.3595	100	Putative DNA-binding phage-related protein	bi	1	2032	fig|630.2.peg.2032	100	probable DNA-binding phage-related protein YPO2320
9001	281	fig|930944.3.peg.901	Putative pepetidase	bi	10	3875	fig|118272.4.peg.3875	99.64	Putative pepetidase	bi	8	2363	fig|34051.6.peg.2363	100	Putative pepetidase	bi	14	3596	fig|34051.7.peg.3596	100	Putative pepetidase	bi	1	2031	fig|630.2.peg.2031	98.21	Putative protease ydgD precursor (EC 3.4.21.-)
9011	92	fig|930944.3.peg.902	hypothetical protein	bi	10	3874	fig|118272.4.peg.3874	100	acid shock protein	bi	8	2362	fig|34051.6.peg.2362	100	hypothetical protein	bi	14	3597	fig|34051.7.peg.3597	100	hypothetical protein	uni	1	910	fig|630.2.peg.910	52.73	Acid shock protein precursor
9021	195	fig|930944.3.peg.903	Thermostable carboxypeptidase 1 (EC 3.4.17.19) ## Zinc-requiring, any residue but Pro	bi	10	3873	fig|118272.4.peg.3873	100	Putative carboxypeptidase (EC 3.4.17.19)	bi	8	2361	fig|34051.6.peg.2361	100	Thermostable carboxypeptidase 1 (EC 3.4.17.19) ## Zinc-requiring, any residue but Pro	bi	14	3598	fig|34051.7.peg.3598	100	Thermostable carboxypeptidase 1 (EC 3.4.17.19) ## Zinc-requiring, any residue but Pro	bi	1	2030	fig|630.2.peg.2030	97.94	Thermostable carboxypeptidase 1 (EC 3.4.17.19)
9031	51	fig|930944.3.peg.904	Thermostable carboxypeptidase 1 (EC 3.4.17.19) ## Zinc-requiring, any residue but Pro	-				0		bi	8	2360	fig|34051.6.peg.2360	100	Thermostable carboxypeptidase 1 (EC 3.4.17.19) ## Zinc-requiring, any residue but Pro	bi	14	3599	fig|34051.7.peg.3599	100	Thermostable carboxypeptidase 1 (EC 3.4.17.19) ## Zinc-requiring, any residue but Pro	-				0
9041	436	fig|930944.3.peg.905	Sensory histidine kinase in two-component regulatory system with RstA	bi	10	3872	fig|118272.4.peg.3872	100	Sensory histidine kinase in two-component regulatory system with RstA	bi	8	2359	fig|34051.6.peg.2359	100	Sensory histidine kinase in two-component regulatory system with RstA	bi	14	3600	fig|34051.7.peg.3600	100	Sensory histidine kinase in two-component regulatory system with RstA	bi	1	2029	fig|630.2.peg.2029	99.77	Sensory histidine kinase in two-component regulatory system with RstA
9051	270	fig|930944.3.peg.906	Transcriptional regulatory protein RstA	bi	10	3871	fig|118272.4.peg.3871	99.62	Transcriptional regulatory protein RstA	bi	8	2358	fig|34051.6.peg.2358	100	Transcriptional regulatory protein RstA	bi	14	3601	fig|34051.7.peg.3601	99.62	Transcriptional regulatory protein RstA	bi	1	2028	fig|630.2.peg.2028	97.77	Transcriptional regulatory protein RstA
9061	139	fig|930944.3.peg.907	hypothetical protein	bi	10	3870	fig|118272.4.peg.3870	100	hypothetical protein	bi	8	2357	fig|34051.6.peg.2357	100	hypothetical protein	bi	14	3602	fig|34051.7.peg.3602	100	hypothetical protein	bi	1	2027	fig|630.2.peg.2027	94.93	hypothetical protein
9071	464	fig|930944.3.peg.908	Arginine/ornithine antiporter ArcD	bi	10	3869	fig|118272.4.peg.3869	99.78	Arginine/ornithine antiporter ArcD	bi	8	2356	fig|34051.6.peg.2356	100	Arginine/ornithine antiporter ArcD	bi	14	3603	fig|34051.7.peg.3603	100	Arginine/ornithine antiporter ArcD	bi	1	2026	fig|630.2.peg.2026	98.49	Arginine/ornithine antiporter ArcD
9081	43	fig|930944.3.peg.909	hypothetical protein	-				0		-				0		-				0		-				0
9091	318	fig|930944.3.peg.910	Protein ydgH precursor	bi	10	3868	fig|118272.4.peg.3868	99.68	Protein ydgH precursor	bi	8	2355	fig|34051.6.peg.2355	100	Protein ydgH precursor	bi	14	3604	fig|34051.7.peg.3604	100	Protein ydgH precursor	bi	1	2025	fig|630.2.peg.2025	99.37	Protein ydgH precursor
9101	509	fig|930944.3.peg.911	NAD(P) transhydrogenase alpha subunit (EC 1.6.1.2)	bi	10	3867	fig|118272.4.peg.3867	100	NAD(P) transhydrogenase alpha subunit (EC 1.6.1.2)	bi	8	2354	fig|34051.6.peg.2354	100	NAD(P) transhydrogenase alpha subunit (EC 1.6.1.2)	bi	14	3605	fig|34051.7.peg.3605	100	NAD(P) transhydrogenase alpha subunit (EC 1.6.1.2)	bi	1	2024	fig|630.2.peg.2024	99.02	NAD(P) transhydrogenase alpha subunit (EC 1.6.1.2)
9111	427	fig|930944.3.peg.912	NAD(P) transhydrogenase subunit beta (EC 1.6.1.2)	bi	10	3866	fig|118272.4.peg.3866	99.77	NAD(P) transhydrogenase subunit beta (EC 1.6.1.2)	bi	8	2353	fig|34051.6.peg.2353	100	NAD(P) transhydrogenase subunit beta (EC 1.6.1.2)	bi	14	3606	fig|34051.7.peg.3606	99.77	NAD(P) transhydrogenase subunit beta (EC 1.6.1.2)	bi	1	2023	fig|630.2.peg.2023	99.53	NAD(P) transhydrogenase subunit beta (EC 1.6.1.2)
9121	319	fig|930944.3.peg.913	Universal stress protein E	bi	10	3862	fig|118272.4.peg.3862	100	Universal stress protein E	bi	8	2352	fig|34051.6.peg.2352	100	Universal stress protein E	bi	14	3608	fig|34051.7.peg.3608	100	Universal stress protein E	bi	1	2022	fig|630.2.peg.2022	98.11	Universal stress protein E
9131	252	fig|930944.3.peg.914	Fumarate and nitrate reduction regulatory protein	bi	10	3861	fig|118272.4.peg.3861	100	Fumarate and nitrate reduction regulatory protein	bi	8	2351	fig|34051.6.peg.2351	100	Fumarate and nitrate reduction regulatory protein	bi	14	3609	fig|34051.7.peg.3609	100	Fumarate and nitrate reduction regulatory protein	bi	1	2021	fig|630.2.peg.2021	100	Fumarate and nitrate reduction regulatory protein
9141	173	fig|930944.3.peg.915	Methylated-DNA--protein-cysteine methyltransferase (EC 2.1.1.63)	bi	10	3860	fig|118272.4.peg.3860	100	Methylated-DNA--protein-cysteine methyltransferase (EC 2.1.1.63)	bi	8	2350	fig|34051.6.peg.2350	100	Methylated-DNA--protein-cysteine methyltransferase (EC 2.1.1.63)	bi	14	3610	fig|34051.7.peg.3610	100	Methylated-DNA--protein-cysteine methyltransferase (EC 2.1.1.63)	bi	1	2020	fig|630.2.peg.2020	98.26	Methylated-DNA--protein-cysteine methyltransferase (EC 2.1.1.63)
9151	263	fig|930944.3.peg.916	hypothetical protein	bi	10	3859	fig|118272.4.peg.3859	100	hypothetical protein	bi	8	2349	fig|34051.6.peg.2349	100	hypothetical protein	bi	14	3611	fig|34051.7.peg.3611	100	hypothetical protein	bi	1	2019	fig|630.2.peg.2019	96.91	hypothetical protein
9161	173	fig|930944.3.peg.917	Purine nucleoside phosphorylase (EC 2.4.2.1)	bi	10	3858	fig|118272.4.peg.3858	98.84	Purine nucleoside phosphorylase (EC 2.4.2.1)	bi	8	2348	fig|34051.6.peg.2348	99.42	Purine nucleoside phosphorylase (EC 2.4.2.1)	bi	14	3612	fig|34051.7.peg.3612	99.42	Purine nucleoside phosphorylase (EC 2.4.2.1)	bi	1	2017	fig|630.2.peg.2017	96.51	hypothetical protein
9171	158	fig|930944.3.peg.918	DNA gyrase inhibitory protein	bi	10	3857	fig|118272.4.peg.3857	99.36	DNA gyrase inhibitory protein	bi	8	2347	fig|34051.6.peg.2347	100	DNA gyrase inhibitory protein	bi	14	3613	fig|34051.7.peg.3613	100	DNA gyrase inhibitory protein	bi	1	2016	fig|630.2.peg.2016	99.36	DNA gyrase inhibitory protein
9181	247	fig|930944.3.peg.919	Short-chain type dehydrogenase/reductase (EC 1.-.-.-)	bi	10	3856	fig|118272.4.peg.3856	100	Short-chain type dehydrogenase/reductase (EC 1.-.-.-)	bi	8	2346	fig|34051.6.peg.2346	100	Short-chain type dehydrogenase/reductase (EC 1.-.-.-)	bi	14	3614	fig|34051.7.peg.3614	100	Short-chain type dehydrogenase/reductase (EC 1.-.-.-)	bi	1	2015	fig|630.2.peg.2015	99.19	Short-chain type dehydrogenase/reductase (EC 1.-.-.-)
9191	477	fig|930944.3.peg.920	Alkaline phosphatase (EC 3.1.3.1)	bi	10	3855	fig|118272.4.peg.3855	99.37	Alkaline phosphatase (EC 3.1.3.1)	bi	8	2344	fig|34051.6.peg.2344	100	Alkaline phosphatase (EC 3.1.3.1)	bi	14	3616	fig|34051.7.peg.3616	100	Alkaline phosphatase (EC 3.1.3.1)	bi	1	2014	fig|630.2.peg.2014	99.16	Alkaline phosphatase (EC 3.1.3.1)
9201	310	fig|930944.3.peg.921	Ribokinase (EC 2.7.1.15)	bi	10	3854	fig|118272.4.peg.3854	100	Ribokinase (EC 2.7.1.15)	bi	8	2343	fig|34051.6.peg.2343	100	Ribokinase (EC 2.7.1.15)	bi	14	3617	fig|34051.7.peg.3617	100	Ribokinase (EC 2.7.1.15)	bi	1	2013	fig|630.2.peg.2013	98.38	Ribokinase (EC 2.7.1.15)
9211	286	fig|930944.3.peg.922	Homolog of fucose/glucose/galactose permeases	bi	10	3853	fig|118272.4.peg.3853	94.92	putative L-fucose permease	bi	8	2342	fig|34051.6.peg.2342	100	Homolog of fucose/glucose/galactose permeases	bi	14	3618	fig|34051.7.peg.3618	100	Homolog of fucose/glucose/galactose permeases	bi	1	2012	fig|630.2.peg.2012	98.76	Homolog of fucose/glucose/galactose permeases
9221	49	fig|930944.3.peg.923	COG0738: Fucose permease	-				0		bi	8	2341	fig|34051.6.peg.2341	100	COG0738: Fucose permease	bi	14	3619	fig|34051.7.peg.3619	100	COG0738: Fucose permease	-				0
9231	56	fig|930944.3.peg.924	arpA protein - Streptomyces griseus	bi	10	3852	fig|118272.4.peg.3852	100	arpA protein - Streptomyces griseus	bi	8	2340	fig|34051.6.peg.2340	100	arpA protein - Streptomyces griseus	bi	14	3620	fig|34051.7.peg.3620	100	arpA protein - Streptomyces griseus	bi	1	2010	fig|630.2.peg.2010	98.08	arpA protein - Streptomyces griseus
9241	753	fig|930944.3.peg.925	hypothetical protein	bi	10	3851	fig|118272.4.peg.3851	99.87	hypothetical protein	bi	8	2339	fig|34051.6.peg.2339	100	hypothetical protein	bi	14	3621	fig|34051.7.peg.3621	99.87	hypothetical protein	bi	1	2009	fig|630.2.peg.2009	97.87	probable membrane protein YPO2297
9251	225	fig|930944.3.peg.926	5&#39;-nucleotidase YjjG (EC 3.1.3.5)	bi	10	3850	fig|118272.4.peg.3850	100	5&#39;-nucleotidase yjjG (EC 3.1.3.5)	bi	8	2338	fig|34051.6.peg.2338	100	5&#39;-nucleotidase YjjG (EC 3.1.3.5)	bi	14	3622	fig|34051.7.peg.3622	100	5&#39;-nucleotidase YjjG (EC 3.1.3.5)	bi	1	2008	fig|630.2.peg.2008	99.55	5&#39;-nucleotidase yjjG (EC 3.1.3.5)
9261	79	fig|930944.3.peg.927	Acetolactate synthase small subunit (EC 2.2.1.6)	bi	10	3849	fig|118272.4.peg.3849	100	Acetolactate synthase small subunit (EC 2.2.1.6)	bi	8	2337	fig|34051.6.peg.2337	100	Acetolactate synthase small subunit (EC 2.2.1.6)	bi	14	3623	fig|34051.7.peg.3623	100	Acetolactate synthase small subunit (EC 2.2.1.6)	bi	1	2007	fig|630.2.peg.2007	97.44	Acetolactate synthase small subunit (EC 2.2.1.6)
9271	542	fig|930944.3.peg.928	Acetolactate synthase large subunit (EC 2.2.1.6)	bi	10	3848	fig|118272.4.peg.3848	99.62	Acetolactate synthase large subunit (EC 2.2.1.6)	bi	8	2336	fig|34051.6.peg.2336	100	Acetolactate synthase large subunit (EC 2.2.1.6)	bi	14	3624	fig|34051.7.peg.3624	100	Acetolactate synthase large subunit (EC 2.2.1.6)	bi	1	2006	fig|630.2.peg.2006	97.34	Acetolactate synthase large subunit (EC 2.2.1.6)
9281	265	fig|930944.3.peg.929	Putative lipoprotein	bi	10	3847	fig|118272.4.peg.3847	100	Putative lipoprotein	bi	8	2334	fig|34051.6.peg.2334	100	Putative lipoprotein	bi	14	3626	fig|34051.7.peg.3626	100	Putative lipoprotein	-				0
9291	259	fig|930944.3.peg.930	N-acetylmuramoyl-L-alanine amidase (EC 3.5.1.28)	bi	10	3846	fig|118272.4.peg.3846	99.61	N-acetylmuramoyl-L-alanine amidase (EC 3.5.1.28)	bi	8	2333	fig|34051.6.peg.2333	100	N-acetylmuramoyl-L-alanine amidase (EC 3.5.1.28)	bi	14	3627	fig|34051.7.peg.3627	100	N-acetylmuramoyl-L-alanine amidase (EC 3.5.1.28)	uni	1	1829	fig|630.2.peg.1829	46.69	N-acetylmuramoyl-L-alanine amidase (EC 3.5.1.28)
9301	809	fig|930944.3.peg.931	Putative virulence factor	bi	10	3845	fig|118272.4.peg.3845	100	Putative virulence factor	bi	8	2332	fig|34051.6.peg.2332	100	Putative virulence factor	bi	14	3628	fig|34051.7.peg.3628	100	Putative virulence factor	bi	1	2005	fig|630.2.peg.2005	97	Virulence factor SrfC homolog
9311	1017	fig|930944.3.peg.932	SrfB	bi	10	3844	fig|118272.4.peg.3844	100	SrfB	bi	8	2331	fig|34051.6.peg.2331	99.9	SrfB	bi	14	3629	fig|34051.7.peg.3629	100	SrfB	bi	1	2004	fig|630.2.peg.2004	97.93	SrfB
9321	213	fig|930944.3.peg.933	Putative virulence factor	bi	10	3843	fig|118272.4.peg.3843	99.53	Putative virulence factor	bi	8	2330	fig|34051.6.peg.2330	99.53	Putative virulence factor	bi	14	3630	fig|34051.7.peg.3630	99.53	Putative virulence factor	bi	1	2003	fig|630.2.peg.2003	92.27	putative virulence factor
9331	47	fig|930944.3.peg.934	hypothetical protein	bi	10	3842	fig|118272.4.peg.3842	100	hypothetical protein	-				0		uni	14	2852	fig|34051.7.peg.2852	82.61	hypothetical protein	-				0
9341	91	fig|930944.3.peg.935	Transposase	uni	6	2826	fig|118272.4.peg.2826	38.82	Transposase	uni	7	1511	fig|34051.6.peg.1511	97.78	Transposase	uni	10	1061	fig|34051.7.peg.1061	94.44	Transposase	uni	1	1139	fig|630.2.peg.1139	96.67	Transposase
9351	40	fig|930944.3.peg.936	Transposase	-				0		-				0		-				0		uni	1	3256	fig|630.2.peg.3256	96.88	Transposase
9361	206	fig|930944.3.peg.937	Transposase	uni	1	862	fig|118272.4.peg.862	47.71	transposase InsD2 for insertion sequence IS4321L	uni	7	1511	fig|34051.6.peg.1511	99.48	Transposase	uni	10	1061	fig|34051.7.peg.1061	98.95	Transposase	uni	1	1139	fig|630.2.peg.1139	99.48	Transposase
9371	453	fig|930944.3.peg.938	putative inner-membrane regulatory protein	bi	10	3724	fig|118272.4.peg.3724	99.78	hypothetical protein	bi	8	2329	fig|34051.6.peg.2329	100	putative inner-membrane regulatory protein	bi	14	3679	fig|34051.7.peg.3679	100	putative inner-membrane regulatory protein	bi	1	2002	fig|630.2.peg.2002	99.34	putative hexose phosphate transport protein
9381	271	fig|930944.3.peg.939	Inositol-1-monophosphatase (EC 3.1.3.25)	bi	10	3723	fig|118272.4.peg.3723	100	Inositol-1-monophosphatase (EC 3.1.3.25)	bi	8	2328	fig|34051.6.peg.2328	100	Inositol-1-monophosphatase (EC 3.1.3.25)	bi	14	3678	fig|34051.7.peg.3678	100	Inositol-1-monophosphatase (EC 3.1.3.25)	bi	1	2001	fig|630.2.peg.2001	98.52	Myo-inositol-1(or 4)-monophosphatase (EC 3.1.3.25)
9391	346	fig|930944.3.peg.940	Transcriptional regulator, LacI family	bi	10	3722	fig|118272.4.peg.3722	100	Transcriptional regulator, LacI family	bi	8	2327	fig|34051.6.peg.2327	100	Transcriptional regulator, LacI family	bi	14	3677	fig|34051.7.peg.3677	100	Transcriptional regulator, LacI family	bi	1	2000	fig|630.2.peg.2000	97.58	Transcriptional regulator, LacI family
9401	99	fig|930944.3.peg.941	AMP nucleosidase (EC 3.2.2.4)	bi	10	3721	fig|118272.4.peg.3721	100	AMP nucleosidase (EC 3.2.2.4)	bi	8	2326	fig|34051.6.peg.2326	100	AMP nucleosidase (EC 3.2.2.4)	bi	14	3676	fig|34051.7.peg.3676	100	AMP nucleosidase (EC 3.2.2.4)	uni	1	1999	fig|630.2.peg.1999	97.47	AMP nucleosidase (EC 3.2.2.4)
9411	375	fig|930944.3.peg.942	AMP nucleosidase (EC 3.2.2.4)	uni	10	3721	fig|118272.4.peg.3721	99.73	AMP nucleosidase (EC 3.2.2.4)	uni	8	2326	fig|34051.6.peg.2326	99.73	AMP nucleosidase (EC 3.2.2.4)	uni	14	3676	fig|34051.7.peg.3676	99.73	AMP nucleosidase (EC 3.2.2.4)	bi	1	1999	fig|630.2.peg.1999	99.47	AMP nucleosidase (EC 3.2.2.4)
9421	89	fig|930944.3.peg.943	putative site-specific recombinase	bi	10	3720	fig|118272.4.peg.3720	86.79	transposase	bi	8	2325	fig|34051.6.peg.2325	100	putative site-specific recombinase	bi	14	3675	fig|34051.7.peg.3675	100	putative site-specific recombinase	-				0
9431	177	fig|930944.3.peg.944	MloA	uni	2	1064	fig|118272.4.peg.1064	40.51	hypothetical protein	bi	8	2324	fig|34051.6.peg.2324	100	MloA	bi	14	3674	fig|34051.7.peg.3674	100	MloA	bi	1	4037	fig|630.2.peg.4037	51.14	MloA
9441	285	fig|930944.3.peg.945	LysR family transcriptional regulator YnfL	bi	11	4027	fig|118272.4.peg.4027	99.65	transcriptional regulator, LysR family	bi	8	2323	fig|34051.6.peg.2323	100	LysR family transcriptional regulator YnfL	bi	14	3673	fig|34051.7.peg.3673	100	LysR family transcriptional regulator YnfL	bi	1	1995	fig|630.2.peg.1995	92.53	Transcriptional regulators, LysR family
9451	43	fig|930944.3.peg.946	hypothetical protein	-				0		-				0		bi	14	3672	fig|34051.7.peg.3672	100	hypothetical protein	-				0
9461	330	fig|930944.3.peg.947	Nitrilase (EC 3.5.5.1)	bi	11	4026	fig|118272.4.peg.4026	100	Nitrilase (EC 3.5.5.1)	bi	8	2322	fig|34051.6.peg.2322	100	Nitrilase (EC 3.5.5.1)	bi	14	3671	fig|34051.7.peg.3671	100	Nitrilase (EC 3.5.5.1)	bi	1	1994	fig|630.2.peg.1994	98.18	Nitrilase (EC 3.5.5.1)
9471	43	fig|930944.3.peg.948	hypothetical protein	bi	11	4025	fig|118272.4.peg.4025	100	hypothetical protein	bi	8	2321	fig|34051.6.peg.2321	100	hypothetical protein	bi	14	3670	fig|34051.7.peg.3670	100	hypothetical protein	-				0
9481	253	fig|930944.3.peg.949	NG,NG-dimethylarginine dimethylaminohydrolase 1 (EC 3.5.3.18)	bi	11	4024	fig|118272.4.peg.4024	99.21	NG,NG-dimethylarginine dimethylaminohydrolase 1 (EC 3.5.3.18)	bi	8	2320	fig|34051.6.peg.2320	100	NG,NG-dimethylarginine dimethylaminohydrolase 1 (EC 3.5.3.18)	bi	14	3669	fig|34051.7.peg.3669	100	NG,NG-dimethylarginine dimethylaminohydrolase 1 (EC 3.5.3.18)	bi	1	1993	fig|630.2.peg.1993	98.02	NG,NG-dimethylarginine dimethylaminohydrolase 1 (EC 3.5.3.18)
9491	57	fig|930944.3.peg.950	hypothetical protein	-				0		-				0		-				0		-				0
9501	87	fig|930944.3.peg.951	Histidine ABC transporter, permease protein HisQ (TC 3.A.1.3.1)	bi	11	4022	fig|118272.4.peg.4022	100	Histidine ABC transporter, permease protein HisQ (TC 3.A.1.3.1)	bi	8	2318	fig|34051.6.peg.2318	100	Histidine ABC transporter, permease protein HisQ (TC 3.A.1.3.1)	bi	14	3667	fig|34051.7.peg.3667	100	Histidine ABC transporter, permease protein HisQ (TC 3.A.1.3.1)	bi	1	1991	fig|630.2.peg.1991	100	Histidine ABC transporter, permease protein HisQ (TC 3.A.1.3.1)
9511	241	fig|930944.3.peg.952	Histidine ABC transporter, permease protein HisM (TC 3.A.1.3.1)	bi	11	4021	fig|118272.4.peg.4021	100	polar amino acid ABC transporter, inner membrane subunit	bi	8	2317	fig|34051.6.peg.2317	100	Histidine ABC transporter, permease protein HisM (TC 3.A.1.3.1)	bi	14	3666	fig|34051.7.peg.3666	100	Histidine ABC transporter, permease protein HisM (TC 3.A.1.3.1)	bi	1	1989	fig|630.2.peg.1989	99.39	Histidine ABC transporter, permease protein HisM (TC 3.A.1.3.1)
9521	152	fig|930944.3.peg.953	Leucine-responsive regulatory protein, regulator for leucine (or lrp) regulon and high-affinity branched-chain amino acid transport system	bi	11	4020	fig|118272.4.peg.4020	100	Leucine-responsive regulatory protein	bi	8	2316	fig|34051.6.peg.2316	100	Leucine-responsive regulatory protein, regulator for leucine (or lrp) regulon and high-affinity branched-chain amino acid transport system	bi	14	3665	fig|34051.7.peg.3665	100	Leucine-responsive regulatory protein, regulator for leucine (or lrp) regulon and high-affinity branched-chain amino acid transport system	bi	1	1988	fig|630.2.peg.1988	100	Leucine-responsive regulatory protein
9531	366	fig|930944.3.peg.954	Succinylglutamate desuccinylase/aspartoacylase	bi	11	4019	fig|118272.4.peg.4019	98.64	Succinylglutamate desuccinylase/aspartoacylase	bi	8	2315	fig|34051.6.peg.2315	100	Succinylglutamate desuccinylase/aspartoacylase	bi	14	3664	fig|34051.7.peg.3664	100	Succinylglutamate desuccinylase/aspartoacylase	bi	1	1987	fig|630.2.peg.1987	95.39	Succinylglutamate desuccinylase/aspartoacylase
9541	174	fig|930944.3.peg.955	Transcriptional regulator, MarR family	bi	11	4018	fig|118272.4.peg.4018	100	COG1846: Transcriptional regulators	bi	8	2314	fig|34051.6.peg.2314	100	Transcriptional regulator, MarR family	bi	14	3663	fig|34051.7.peg.3663	100	Transcriptional regulator, MarR family	-				0
9551	383	fig|930944.3.peg.956	secretion protein HlyD family protein	bi	11	4017	fig|118272.4.peg.4017	99.71	secretion protein HlyD family protein	bi	8	2313	fig|34051.6.peg.2313	99.71	secretion protein HlyD family protein	bi	14	3662	fig|34051.7.peg.3662	100	secretion protein HlyD family protein	uni	1	3727	fig|630.2.peg.3727	32.69	Fusaric acid resistance protein fusE
9561	380	fig|930944.3.peg.957	COG0842: ABC-type multidrug transport system, permease component	bi	11	4016	fig|118272.4.peg.4016	99.74	COG0842: ABC-type multidrug transport system, permease component	bi	8	2312	fig|34051.6.peg.2312	100	COG0842: ABC-type multidrug transport system, permease component	bi	14	3661	fig|34051.7.peg.3661	100	COG0842: ABC-type multidrug transport system, permease component	uni	1	2826	fig|630.2.peg.2826	20.89	YbhR
9571	284	fig|930944.3.peg.958	Glutathione S-transferase (EC 2.5.1.18)	bi	11	4015	fig|118272.4.peg.4015	100	Glutathione S-transferase (EC 2.5.1.18)	bi	8	2311	fig|34051.6.peg.2311	100	Glutathione S-transferase (EC 2.5.1.18)	bi	14	3659	fig|34051.7.peg.3659	100	Glutathione S-transferase (EC 2.5.1.18)	bi	1	1986	fig|630.2.peg.1986	98.94	Putative glutathione S-transferase
9581	501	fig|930944.3.peg.959	putative exported protein	bi	11	4014	fig|118272.4.peg.4014	100	putative exported protein	bi	8	2310	fig|34051.6.peg.2310	100	putative exported protein	bi	14	3658	fig|34051.7.peg.3658	100	putative exported protein	bi	1	1985	fig|630.2.peg.1985	97.77	putative exported protein
9591	392	fig|930944.3.peg.960	hypothetical protein	bi	11	4013	fig|118272.4.peg.4013	100	hypothetical protein	bi	8	2309	fig|34051.6.peg.2309	100	hypothetical protein	bi	14	3657	fig|34051.7.peg.3657	100	hypothetical protein	bi	1	1984	fig|630.2.peg.1984	97.94	Putative ATPase involved in DNA repair
9601	327	fig|930944.3.peg.961	putative phage-related membrane protein	-				0		uni	8	2298	fig|34051.6.peg.2298	46.52	putative phage-related membrane protein	uni	14	3652	fig|34051.7.peg.3652	46.52	putative phage-related membrane protein	-				0
9611	96	fig|930944.3.peg.962	putative phage-related membrane protein	-				0		uni	8	2297	fig|34051.6.peg.2297	51.35	putative phage-related membrane protein	uni	14	3651	fig|34051.7.peg.3651	51.35	putative phage-related membrane protein	-				0
9621	571	fig|930944.3.peg.963	hypothetical protein	-				0		bi	8	2308	fig|34051.6.peg.2308	100	hypothetical protein	bi	14	3656	fig|34051.7.peg.3656	100	hypothetical protein	-				0
9631	78	fig|930944.3.peg.964	putative phage-related membrane protein	-				0		bi	8	2307	fig|34051.6.peg.2307	100	putative phage-related membrane protein	bi	14	3655	fig|34051.7.peg.3655	100	putative phage-related membrane protein	-				0
9641	84	fig|930944.3.peg.965	putative phage-related membrane protein	-				0		bi	8	2306	fig|34051.6.peg.2306	100	putative phage-related membrane protein	-				0		-				0
9651	106	fig|930944.3.peg.966	hypothetical protein	-				0		bi	8	2305	fig|34051.6.peg.2305	100	hypothetical protein	-				0		-				0
9661	351	fig|930944.3.peg.967	hypothetical protein	-				0		bi	8	2304	fig|34051.6.peg.2304	100	hypothetical protein	-				0		-				0
9671	151	fig|930944.3.peg.968	hypothetical protein	-				0		bi	8	2303	fig|34051.6.peg.2303	100	phage hypothetical protein	-				0		-				0
9681	151	fig|930944.3.peg.969	hypothetical protein	-				0		uni	8	2303	fig|34051.6.peg.2303	100	phage hypothetical protein	-				0		-				0
9691	132	fig|930944.3.peg.970	hypothetical protein	-				0		bi	8	2302	fig|34051.6.peg.2302	100	hypothetical protein	-				0		-				0
9701	103	fig|930944.3.peg.971	hypothetical protein	-				0		bi	8	2300	fig|34051.6.peg.2300	100	hypothetical protein	bi	14	3654	fig|34051.7.peg.3654	100	hypothetical protein	-				0
9711	421	fig|930944.3.peg.972	putative phage-related secreted protein	uni	2	1292	fig|118272.4.peg.1292	27.11	General secretion pathway protein D	bi	8	2299	fig|34051.6.peg.2299	100	putative phage-related secreted protein	bi	14	3653	fig|34051.7.peg.3653	100	putative phage-related secreted protein	uni	1	3495	fig|630.2.peg.3495	28.26	General secretion pathway protein D
9721	345	fig|930944.3.peg.973	putative phage-related membrane protein	-				0		bi	8	2298	fig|34051.6.peg.2298	100	putative phage-related membrane protein	bi	14	3652	fig|34051.7.peg.3652	100	putative phage-related membrane protein	-				0
9731	117	fig|930944.3.peg.974	putative phage-related membrane protein	-				0		bi	8	2297	fig|34051.6.peg.2297	100	putative phage-related membrane protein	bi	14	3651	fig|34051.7.peg.3651	100	putative phage-related membrane protein	-				0
9741	84	fig|930944.3.peg.975	hypothetical protein	-				0		bi	8	2296	fig|34051.6.peg.2296	100	hypothetical protein	bi	14	3650	fig|34051.7.peg.3650	100	hypothetical protein	-				0
9751	41	fig|930944.3.peg.976	Putative exported protein precursor	bi	11	4009	fig|118272.4.peg.4009	97.5	Putative exported protein precursor	bi	8	2295	fig|34051.6.peg.2295	100	Putative exported protein precursor	bi	14	3649	fig|34051.7.peg.3649	100	Putative exported protein precursor	bi	1	1979	fig|630.2.peg.1979	97.5	probable secreted protein
9761	83	fig|930944.3.peg.977	Methylenomycin A resistance protein	bi	11	4008	fig|118272.4.peg.4008	100	putative membrane transport protein	bi	8	2294	fig|34051.6.peg.2294	100	Methylenomycin A resistance protein	bi	14	3648	fig|34051.7.peg.3648	100	Methylenomycin A resistance protein	-				0
9771	38	fig|930944.3.peg.978	Methylenomycin A resistance protein	bi	11	4007	fig|118272.4.peg.4007	100	putative membrane transport protein	bi	8	2293	fig|34051.6.peg.2293	100	Methylenomycin A resistance protein	bi	14	3647	fig|34051.7.peg.3647	100	Methylenomycin A resistance protein	-				0
9781	250	fig|930944.3.peg.979	3-hydroxypropionate dehydrogenase (EC 1.1.1.298)	bi	11	4006	fig|118272.4.peg.4006	100	NADP-dependent L-serine/L-allo-threonine dehydrogenase ydfG (EC 1.1.1.-)	bi	8	2292	fig|34051.6.peg.2292	100	3-hydroxypropionate dehydrogenase (EC 1.1.1.298)	bi	14	3646	fig|34051.7.peg.3646	100	3-hydroxypropionate dehydrogenase (EC 1.1.1.298)	bi	1	1977	fig|630.2.peg.1977	100	NADP-dependent L-serine/L-allo-threonine dehydrogenase ydfG (EC 1.1.1.-)
9791	109	fig|930944.3.peg.980	Protein of unknown function UPF0060	bi	11	4005	fig|118272.4.peg.4005	100	Protein of unknown function UPF0060	bi	8	2291	fig|34051.6.peg.2291	100	Protein of unknown function UPF0060	bi	14	3645	fig|34051.7.peg.3645	100	Protein of unknown function UPF0060	bi	1	1976	fig|630.2.peg.1976	97.22	putative inner membrane lipoprotein
9801	73	fig|930944.3.peg.981	hypothetical protein	bi	11	4004	fig|118272.4.peg.4004	100	hypothetical protein	bi	8	2290	fig|34051.6.peg.2290	100	hypothetical protein	bi	14	3644	fig|34051.7.peg.3644	100	hypothetical protein	-				0
9811	124	fig|930944.3.peg.982	putative secreted protein	bi	11	4003	fig|118272.4.peg.4003	99.19	putative secreted protein	bi	8	2289	fig|34051.6.peg.2289	100	putative secreted protein	bi	14	3643	fig|34051.7.peg.3643	100	putative secreted protein	bi	1	1975	fig|630.2.peg.1975	98.37	putative secreted protein
9821	82	fig|930944.3.peg.983	hypothetical protein	bi	11	4002	fig|118272.4.peg.4002	100	hypothetical protein	bi	8	2288	fig|34051.6.peg.2288	100	hypothetical protein	bi	14	3642	fig|34051.7.peg.3642	100	hypothetical protein	-				0
9831	41	fig|930944.3.peg.984	hypothetical protein	bi	11	4001	fig|118272.4.peg.4001	97.5	hypothetical protein	bi	8	2287	fig|34051.6.peg.2287	100	hypothetical protein	bi	14	3641	fig|34051.7.peg.3641	100	hypothetical protein	-				0
9841	427	fig|930944.3.peg.985	Chloride channel protein	bi	11	4000	fig|118272.4.peg.4000	100	putative voltage-gated ClC-type chloride channel ClcB	bi	8	2286	fig|34051.6.peg.2286	99.77	Chloride channel protein	bi	14	3640	fig|34051.7.peg.3640	99.77	Chloride channel protein	bi	1	1974	fig|630.2.peg.1974	96.48	Chloride channel protein
9851	223	fig|930944.3.peg.986	Dethiobiotin synthetase (EC 6.3.3.3)	bi	11	3999	fig|118272.4.peg.3999	100	Dethiobiotin synthetase (EC 6.3.3.3)	bi	8	2285	fig|34051.6.peg.2285	99.55	Dethiobiotin synthetase (EC 6.3.3.3)	bi	14	3639	fig|34051.7.peg.3639	100	Dethiobiotin synthetase (EC 6.3.3.3)	bi	1	1973	fig|630.2.peg.1973	99.1	Dethiobiotin synthetase (EC 6.3.3.3)
9861	406	fig|930944.3.peg.987	Mlc, transcriptional repressor of MalT (the transcriptional activator of maltose regulon) and manXYZ operon	bi	11	3998	fig|118272.4.peg.3998	100	Mlc, transcriptional repressor of MalT (the transcriptional activator of maltose regulon) and manXYZ operon	bi	8	2284	fig|34051.6.peg.2284	100	Mlc, transcriptional repressor of MalT (the transcriptional activator of maltose regulon) and manXYZ operon	bi	14	3638	fig|34051.7.peg.3638	100	Mlc, transcriptional repressor of MalT (the transcriptional activator of maltose regulon) and manXYZ operon	bi	1	1972	fig|630.2.peg.1972	99.75	Mlc, transcriptional repressor of MalT (the transcriptional activator of maltose regulon) and manXYZ operon
9871	304	fig|930944.3.peg.988	LysR family transcriptional regulator YnfL	bi	11	3997	fig|118272.4.peg.3997	100	LysR family transcriptional regulator YnfL	bi	8	2283	fig|34051.6.peg.2283	100	LysR family transcriptional regulator YnfL	bi	14	3637	fig|34051.7.peg.3637	100	LysR family transcriptional regulator YnfL	bi	1	1971	fig|630.2.peg.1971	97.68	LysR family transcriptional regulator YnfL
9881	431	fig|930944.3.peg.989	Permeases of the major facilitator superfamily	bi	11	3996	fig|118272.4.peg.3996	100	Permeases of the major facilitator superfamily	bi	8	2282	fig|34051.6.peg.2282	100	Permeases of the major facilitator superfamily	bi	14	3636	fig|34051.7.peg.3636	100	Permeases of the major facilitator superfamily	bi	1	1970	fig|630.2.peg.1970	98.6	Permeases of the major facilitator superfamily
9891	43	fig|930944.3.peg.990	hypothetical protein	bi	11	3995	fig|118272.4.peg.3995	100	hypothetical protein	bi	8	2281	fig|34051.6.peg.2281	100	hypothetical protein	bi	14	3635	fig|34051.7.peg.3635	100	hypothetical protein	-				0
9901	59	fig|930944.3.peg.991	INTEGRAL MEMBRANE PROTEIN (Rhomboid family)	bi	11	3994	fig|118272.4.peg.3994	98.28	hypothetical protein	bi	8	2280	fig|34051.6.peg.2280	100	INTEGRAL MEMBRANE PROTEIN (Rhomboid family)	bi	14	3634	fig|34051.7.peg.3634	100	INTEGRAL MEMBRANE PROTEIN (Rhomboid family)	bi	1	1969	fig|630.2.peg.1969	98.28	INTEGRAL MEMBRANE PROTEIN (Rhomboid family)
9911	295	fig|930944.3.peg.992	Beta-lactamase (EC 3.5.2.6)	bi	11	3993	fig|118272.4.peg.3993	99.49	COG2367: Beta-lactamase class A( EC:3.5.2.6 )	bi	8	2279	fig|34051.6.peg.2279	99.66	Beta-lactamase (EC 3.5.2.6)	bi	14	3633	fig|34051.7.peg.3633	100	Beta-lactamase (EC 3.5.2.6)	bi	1	1968	fig|630.2.peg.1968	93.88	Beta-lactamase (EC 3.5.2.6)
9921	310	fig|930944.3.peg.993	DNA replication terminus site-binding protein	bi	11	3991	fig|118272.4.peg.3991	99.68	DNA replication terminus site-binding protein	bi	8	2278	fig|34051.6.peg.2278	100	DNA replication terminus site-binding protein	bi	14	3632	fig|34051.7.peg.3632	100	DNA replication terminus site-binding protein	bi	1	1967	fig|630.2.peg.1967	97.73	DNA replication terminus site-binding protein
9931	240	fig|930944.3.peg.994	probable transcription regulator PA1347	bi	11	3990	fig|118272.4.peg.3990	100	hypothetical protein	bi	8	2277	fig|34051.6.peg.2277	100	probable transcription regulator PA1347	bi	14	3631	fig|34051.7.peg.3631	100	probable transcription regulator PA1347	bi	1	1966	fig|630.2.peg.1966	96.65	probable transcription regulator PA1347
9941	350	fig|930944.3.peg.995	Transposase	uni	1	862	fig|118272.4.peg.862	47.71	transposase InsD2 for insertion sequence IS4321L	uni	7	1511	fig|34051.6.peg.1511	99.71	Transposase	uni	10	1061	fig|34051.7.peg.1061	98.23	Transposase	uni	1	1110	fig|630.2.peg.1110	98.53	Transposase
9951	45	fig|930944.3.peg.996	hypothetical protein	bi	1	472	fig|118272.4.peg.472	82.76	hypothetical protein	bi	9	2865	fig|34051.6.peg.2865	95.45	hypothetical protein	bi	14	2852	fig|34051.7.peg.2852	95.45	hypothetical protein	bi	1	669	fig|630.2.peg.669	83.33
9961	465	fig|930944.3.peg.997	Fumarate hydratase class II (EC 4.2.1.2)	bi	11	3989	fig|118272.4.peg.3989	100	Fumarate hydratase class II (EC 4.2.1.2)	bi	8	2276	fig|34051.6.peg.2276	100	Fumarate hydratase class II (EC 4.2.1.2)	bi	14	2369	fig|34051.7.peg.2369	100	Fumarate hydratase class II (EC 4.2.1.2)	bi	1	1964	fig|630.2.peg.1964	99.14	Fumarate hydratase class II (EC 4.2.1.2)
9971	392	fig|930944.3.peg.998	Mannose-6-phosphate isomerase (EC 5.3.1.8)	bi	11	3988	fig|118272.4.peg.3988	100	Mannose-6-phosphate isomerase (EC 5.3.1.8)	bi	8	2275	fig|34051.6.peg.2275	100	Mannose-6-phosphate isomerase (EC 5.3.1.8)	bi	14	2370	fig|34051.7.peg.2370	100	Mannose-6-phosphate isomerase (EC 5.3.1.8)	bi	1	1963	fig|630.2.peg.1963	97.95	Mannose-6-phosphate isomerase (EC 5.3.1.8)
9981	539	fig|930944.3.peg.999	Putative GTP-binding protein YdgA	bi	11	3987	fig|118272.4.peg.3987	99.61	Putative GTP-binding protein YdgA	bi	8	2274	fig|34051.6.peg.2274	100	Putative GTP-binding protein YdgA	bi	14	2371	fig|34051.7.peg.2371	100	Putative GTP-binding protein YdgA	bi	1	1962	fig|630.2.peg.1962	96.37	Putative GTP-binding protein YdgA
9991	222	fig|930944.3.peg.1000	Chloramphenicol acetyltransferase (EC 2.3.1.28)	bi	11	3986	fig|118272.4.peg.3986	100	streptogramin A acetyl transferase	bi	8	2273	fig|34051.6.peg.2273	100	Chloramphenicol acetyltransferase (EC 2.3.1.28)	bi	14	2372	fig|34051.7.peg.2372	100	Chloramphenicol acetyltransferase (EC 2.3.1.28)	-				0
10001	126	fig|930944.3.peg.1001	Maltose regulon regulatory protein MalI (repressor for malXY)	bi	11	3985	fig|118272.4.peg.3985	98.4	Maltose regulon regulatory protein MalI (repressor for malXY)	bi	8	2272	fig|34051.6.peg.2272	99.2	Maltose regulon regulatory protein MalI (repressor for malXY)	bi	14	2373	fig|34051.7.peg.2373	99.2	Maltose regulon regulatory protein MalI (repressor for malXY)	bi	1	1961	fig|630.2.peg.1961	97.6	Maltose regulon regulatory protein MalI (repressor for malXY)
10011	229	fig|930944.3.peg.1002	PTS system, maltose and glucose-specific IIC component (EC 2.7.1.69) / PTS system, maltose and glucose-specific IIB component (EC 2.7.1.69)	bi	11	3984	fig|118272.4.peg.3984	99.56	PTS system, maltose and glucose-specific IIC component (EC 2.7.1.69) / PTS system, maltose and glucose-specific IIB component (EC 2.7.1.69)	bi	8	2271	fig|34051.6.peg.2271	100	PTS system, maltose and glucose-specific IIC component (EC 2.7.1.69) / PTS system, maltose and glucose-specific IIB component (EC 2.7.1.69)	bi	14	2374	fig|34051.7.peg.2374	97.44	PTS system, maltose and glucose-specific IIC component (EC 2.7.1.69) / PTS system, maltose and glucose-specific IIB component (EC 2.7.1.69)	bi	1	1960	fig|630.2.peg.1960	98.68	PTS system, maltose and glucose-specific IIC component (EC 2.7.1.69) / PTS system, maltose and glucose-specific IIB component (EC 2.7.1.69)
10021	393	fig|930944.3.peg.1003	Cystathionine beta-lyase (EC 4.4.1.8) (CBL) (Beta-cystathionase) (Cysteine lyase) / Maltose regulon modulator	bi	11	3983	fig|118272.4.peg.3983	100	Cystathionine beta-lyase (EC 4.4.1.8) (CBL) (Beta-cystathionase) (Cysteine lyase) / Maltose regulon modulator	bi	8	2270	fig|34051.6.peg.2270	100	Cystathionine beta-lyase (EC 4.4.1.8) (CBL) (Beta-cystathionase) (Cysteine lyase) / Maltose regulon modulator	bi	14	2375	fig|34051.7.peg.2375	100	Cystathionine beta-lyase (EC 4.4.1.8) (CBL) (Beta-cystathionase) (Cysteine lyase) / Maltose regulon modulator	bi	1	1959	fig|630.2.peg.1959	98.72	Cystathionine beta-lyase (EC 4.4.1.8) (CBL) (Beta-cystathionase) (Cysteine lyase) / Maltose regulon modulator
10031	333	fig|930944.3.peg.1004	Adenosine deaminase (EC 3.5.4.4)	bi	11	3982	fig|118272.4.peg.3982	100	Adenosine deaminase (EC 3.5.4.4)	bi	8	2269	fig|34051.6.peg.2269	100	Adenosine deaminase (EC 3.5.4.4)	bi	14	2376	fig|34051.7.peg.2376	100	Adenosine deaminase (EC 3.5.4.4)	bi	1	1958	fig|630.2.peg.1958	98.19	Adenosine deaminase (EC 3.5.4.4)
10041	338	fig|930944.3.peg.1005	Putative membrane protein precursor	bi	11	3981	fig|118272.4.peg.3981	100	Putative membrane protein precursor	bi	8	2268	fig|34051.6.peg.2268	100	Putative membrane protein precursor	bi	14	2377	fig|34051.7.peg.2377	100	Putative membrane protein precursor	bi	1	1957	fig|630.2.peg.1957	99.09	Sodium/bile acid symporter family
10051	350	fig|930944.3.peg.1006	Uncharacterized oxidoreductase ydgJ (EC 1.-.-.-)	bi	11	3980	fig|118272.4.peg.3980	99.71	Uncharacterized oxidoreductase ydgJ (EC 1.-.-.-)	uni	10	3838	fig|34051.6.peg.3838	28.22	Myo-inositol 2-dehydrogenase 2 (EC 1.1.1.18)	bi	14	2378	fig|34051.7.peg.2378	100	Uncharacterized oxidoreductase ydgJ (EC 1.-.-.-)	bi	1	1956	fig|630.2.peg.1956	97.97	Uncharacterized oxidoreductase ydgJ (EC 1.-.-.-)
10061	311	fig|930944.3.peg.1007	Arabinose operon regulatory protein	bi	11	3979	fig|118272.4.peg.3979	100	Arabinose operon regulatory protein	bi	8	2267	fig|34051.6.peg.2267	100	Arabinose operon regulatory protein	bi	14	2379	fig|34051.7.peg.2379	100	Arabinose operon regulatory protein	bi	1	1955	fig|630.2.peg.1955	100	Arabinose operon regulatory protein
10071	227	fig|930944.3.peg.1008	L-arabinose transport system permease protein (TC 3.A.1.2.2)	bi	11	3978	fig|118272.4.peg.3978	99.11	L-arabinose transport system permease protein (TC 3.A.1.2.2)	bi	8	2266	fig|34051.6.peg.2266	99.53	L-arabinose transport system permease protein (TC 3.A.1.2.2)	bi	14	2380	fig|34051.7.peg.2380	100	L-arabinose transport system permease protein (TC 3.A.1.2.2)	bi	1	1954	fig|630.2.peg.1954	99.11	L-arabinose transport system permease protein (TC 3.A.1.2.2)
10081	92	fig|930944.3.peg.1009	L-arabinose transport system permease protein (TC 3.A.1.2.2)	uni	11	3978	fig|118272.4.peg.3978	98.77	L-arabinose transport system permease protein (TC 3.A.1.2.2)	uni	6	1020	fig|34051.6.peg.1020	38.36	Putative sugar ABC transport system, permease protein YjfF	uni	14	2380	fig|34051.7.peg.2380	100	L-arabinose transport system permease protein (TC 3.A.1.2.2)	uni	1	1954	fig|630.2.peg.1954	98.77	L-arabinose transport system permease protein (TC 3.A.1.2.2)
10091	491	fig|930944.3.peg.1010	L-arabinose transport ATP-binding protein AraG (TC 3.A.1.2.2)	bi	11	3977	fig|118272.4.peg.3977	93.69	L-arabinose transport ATP-binding protein araG (TC 3.A.1.2.2)	bi	8	2265	fig|34051.6.peg.2265	100	L-arabinose transport ATP-binding protein AraG (TC 3.A.1.2.2)	bi	14	2381	fig|34051.7.peg.2381	100	L-arabinose transport ATP-binding protein AraG (TC 3.A.1.2.2)	bi	1	1953	fig|630.2.peg.1953	93.69	L-arabinose transport ATP-binding protein araG (TC 3.A.1.2.2)
10101	328	fig|930944.3.peg.1011	L-arabinose-binding periplasmic protein precursor AraF (TC 3.A.1.2.2)	bi	11	3976	fig|118272.4.peg.3976	99.69	L-arabinose-binding periplasmic protein precursor araF (TC 3.A.1.2.2)	bi	8	2264	fig|34051.6.peg.2264	100	L-arabinose-binding periplasmic protein precursor AraF (TC 3.A.1.2.2)	bi	14	2382	fig|34051.7.peg.2382	100	L-arabinose-binding periplasmic protein precursor AraF (TC 3.A.1.2.2)	bi	1	1952	fig|630.2.peg.1952	99.08	L-arabinose-binding periplasmic protein precursor araF (TC 3.A.1.2.2)
10111	572	fig|930944.3.peg.1012	Ribulokinase (EC 2.7.1.16)	bi	11	3975	fig|118272.4.peg.3975	99.82	Ribulokinase (EC 2.7.1.16)	bi	8	2263	fig|34051.6.peg.2263	100	Ribulokinase (EC 2.7.1.16)	bi	14	2383	fig|34051.7.peg.2383	100	Ribulokinase (EC 2.7.1.16)	bi	1	1951	fig|630.2.peg.1951	98.42	Ribulokinase (EC 2.7.1.16)
10121	501	fig|930944.3.peg.1013	L-arabinose isomerase (EC 5.3.1.4)	bi	11	3974	fig|118272.4.peg.3974	100	L-arabinose isomerase (EC 5.3.1.4)	bi	8	2262	fig|34051.6.peg.2262	100	L-arabinose isomerase (EC 5.3.1.4)	bi	14	2384	fig|34051.7.peg.2384	100	L-arabinose isomerase (EC 5.3.1.4)	bi	1	1950	fig|630.2.peg.1950	99.2	L-arabinose isomerase (EC 5.3.1.4)
10131	393	fig|930944.3.peg.1014	COG4637: Predicted ATPase	bi	11	3973	fig|118272.4.peg.3973	100	hypothetical protein	bi	8	2260	fig|34051.6.peg.2260	100	COG4637: Predicted ATPase	bi	14	2385	fig|34051.7.peg.2385	100	COG4637: Predicted ATPase	-				0
10141	636	fig|930944.3.peg.1015	Putative toxin transport protein	bi	11	3972	fig|118272.4.peg.3972	99.84	Putative toxin transport protein	bi	8	2259	fig|34051.6.peg.2259	100	Putative toxin transport protein	bi	14	2386	fig|34051.7.peg.2386	100	Putative toxin transport protein	bi	1	1949	fig|630.2.peg.1949	95.77	RTX-I toxin determinant B
10151	62	fig|930944.3.peg.1016	Putative toxin transport protein	-				0		bi	8	2258	fig|34051.6.peg.2258	100	Putative toxin transport protein	bi	14	2387	fig|34051.7.peg.2387	100	Putative toxin transport protein	-				0
10161	158	fig|930944.3.peg.1017	Putative ABC associated RTX toxin transporter, HlyD/MFP family	bi	11	3971	fig|118272.4.peg.3971	100	Putative ABC associated RTX toxin transporter, HlyD/MFP family	bi	8	2257	fig|34051.6.peg.2257	100	Putative ABC associated RTX toxin transporter, HlyD/MFP family	bi	14	2388	fig|34051.7.peg.2388	100	Putative ABC associated RTX toxin transporter, HlyD/MFP family	bi	1	1948	fig|630.2.peg.1948	96.82	Hemolysin secretion protein D
10171	648	fig|930944.3.peg.1018	Putative ABC RTX toxin transporter, fused ATP binding/permease domains	bi	11	3970	fig|118272.4.peg.3970	99.53	Putative ABC RTX toxin transporter, fused ATP binding/permease domains	bi	8	2256	fig|34051.6.peg.2256	100	Putative ABC RTX toxin transporter, fused ATP binding/permease domains	bi	14	2389	fig|34051.7.peg.2389	99.85	Putative ABC RTX toxin transporter, fused ATP binding/permease domains	bi	1	1947	fig|630.2.peg.1947	97.35	LktB
10181	54	fig|930944.3.peg.1019	hypothetical protein	bi	11	3969	fig|118272.4.peg.3969	98.11	hypothetical protein	bi	8	2255	fig|34051.6.peg.2255	100	hypothetical protein	bi	14	2390	fig|34051.7.peg.2390	100	hypothetical protein	-				0
10191	586	fig|930944.3.peg.1020	Formate--tetrahydrofolate ligase (EC 6.3.4.3)	bi	11	3968	fig|118272.4.peg.3968	99.83	Formate--tetrahydrofolate ligase (EC 6.3.4.3)	bi	8	2254	fig|34051.6.peg.2254	100	Formate--tetrahydrofolate ligase (EC 6.3.4.3)	bi	14	2391	fig|34051.7.peg.2391	100	Formate--tetrahydrofolate ligase (EC 6.3.4.3)	bi	1	1946	fig|630.2.peg.1946	97.26	Formate--tetrahydrofolate ligase (EC 6.3.4.3)
10201	148	fig|930944.3.peg.1021	Putative membrane protein precursor	bi	11	3967	fig|118272.4.peg.3967	100	Putative membrane protein precursor	bi	8	2253	fig|34051.6.peg.2253	100	Putative membrane protein precursor	bi	14	2392	fig|34051.7.peg.2392	100	Putative membrane protein precursor	bi	1	1945	fig|630.2.peg.1945	98.64	putative membrane protein
10211	194	fig|930944.3.peg.1022	Electron transport complex protein RnfA	bi	11	3965	fig|118272.4.peg.3965	100	Electron transport complex protein RnfA	bi	8	2251	fig|34051.6.peg.2251	100	Electron transport complex protein RnfA	bi	14	2394	fig|34051.7.peg.2394	100	Electron transport complex protein RnfA	bi	1	1943	fig|630.2.peg.1943	98.45	Electron transport complex protein rnfA
10221	208	fig|930944.3.peg.1023	Electron transport complex protein RnfB	bi	11	3964	fig|118272.4.peg.3964	100	Electron transport complex protein RnfB	bi	8	2250	fig|34051.6.peg.2250	100	Electron transport complex protein RnfB	bi	14	2395	fig|34051.7.peg.2395	100	Electron transport complex protein RnfB	bi	1	1942	fig|630.2.peg.1942	99.52	Electron transport complex protein rnfB
10231	619	fig|930944.3.peg.1024	Electron transport complex protein RnfC	bi	11	3963	fig|118272.4.peg.3963	99.84	Electron transport complex protein RnfC	bi	8	2249	fig|34051.6.peg.2249	99.84	Electron transport complex protein RnfC	bi	14	2396	fig|34051.7.peg.2396	99.84	Electron transport complex protein RnfC	bi	1	1941	fig|630.2.peg.1941	96.41	Electron transport complex protein rnfC
10241	40	fig|930944.3.peg.1025	hypothetical protein	bi	11	3962	fig|118272.4.peg.3962	100	hypothetical protein	bi	8	2248	fig|34051.6.peg.2248	100	hypothetical protein	bi	14	2397	fig|34051.7.peg.2397	100	hypothetical protein	-				0
10251	40	fig|930944.3.peg.1026	hypothetical protein	-				0		-				0		-				0		-				0
10261	304	fig|930944.3.peg.1027	Right origin-binding protein	bi	11	3960	fig|118272.4.peg.3960	100	Putative AraC-family transcriptional regulatory protein	bi	8	2246	fig|34051.6.peg.2246	100	Right origin-binding protein	bi	14	2399	fig|34051.7.peg.2399	100	Right origin-binding protein	bi	1	1940	fig|630.2.peg.1940	98.98	Right origin-binding protein
10271	49	fig|930944.3.peg.1028	hypothetical protein	bi	11	3959	fig|118272.4.peg.3959	100	hypothetical protein	bi	8	2245	fig|34051.6.peg.2245	100	hypothetical protein	bi	14	2400	fig|34051.7.peg.2400	100	hypothetical protein	-				0
10281	365	fig|930944.3.peg.1029	Electron transport complex protein RnfD	bi	11	3958	fig|118272.4.peg.3958	100	Electron transport complex protein RnfD	bi	8	2244	fig|34051.6.peg.2244	100	Electron transport complex protein RnfD	bi	14	2401	fig|34051.7.peg.2401	100	Electron transport complex protein RnfD	bi	1	1939	fig|630.2.peg.1939	98.9	Electron transport complex protein rnfD
10291	210	fig|930944.3.peg.1030	Electron transport complex protein RnfG	bi	11	3957	fig|118272.4.peg.3957	98.56	Electron transport complex protein RnfG	bi	8	2243	fig|34051.6.peg.2243	100	Electron transport complex protein RnfG	bi	14	2402	fig|34051.7.peg.2402	100	Electron transport complex protein RnfG	bi	1	1938	fig|630.2.peg.1938	97.61	Electron transport complex protein rnfG
10301	234	fig|930944.3.peg.1031	Electron transport complex protein RnfE	bi	11	3956	fig|118272.4.peg.3956	100	Electron transport complex protein RnfE	bi	8	2242	fig|34051.6.peg.2242	100	Electron transport complex protein RnfE	bi	14	2403	fig|34051.7.peg.2403	100	Electron transport complex protein RnfE	bi	1	1937	fig|630.2.peg.1937	98.71	Electron transport complex protein rnfE
10311	214	fig|930944.3.peg.1032	Endonuclease III (EC 4.2.99.18)	bi	11	3955	fig|118272.4.peg.3955	99.53	Endonuclease III (EC 4.2.99.18)	bi	8	2241	fig|34051.6.peg.2241	100	Endonuclease III (EC 4.2.99.18)	bi	14	2404	fig|34051.7.peg.2404	100	Endonuclease III (EC 4.2.99.18)	bi	1	1936	fig|630.2.peg.1936	100	Endonuclease III (EC 4.2.99.18)
10321	351	fig|930944.3.peg.1033	hypothetical protein	bi	11	3954	fig|118272.4.peg.3954	100	hypothetical protein	bi	8	2240	fig|34051.6.peg.2240	100	hypothetical protein	bi	14	2405	fig|34051.7.peg.2405	100	hypothetical protein	bi	1	1934	fig|630.2.peg.1934	88.6	hypothetical protein
10331	412	fig|930944.3.peg.1034	hypothetical protein	bi	11	3953	fig|118272.4.peg.3953	100	hypothetical protein	bi	8	2239	fig|34051.6.peg.2239	100	hypothetical protein	bi	14	2406	fig|34051.7.peg.2406	100	hypothetical protein	bi	1	1933	fig|630.2.peg.1933	83.45	hypothetical protein
10341	137	fig|930944.3.peg.1035	Transposase	uni	8	3344	fig|118272.4.peg.3344	45.59	Transposase, IS110 Familly	uni	7	1511	fig|34051.6.peg.1511	95.52	Transposase	uni	10	1061	fig|34051.7.peg.1061	92.54	Transposase	uni	1	3256	fig|630.2.peg.3256	94.78	Transposase
10351	179	fig|930944.3.peg.1036	Transposase	uni	8	3344	fig|118272.4.peg.3344	49.61	Transposase, IS110 Familly	uni	7	1511	fig|34051.6.peg.1511	100	Transposase	uni	10	1061	fig|34051.7.peg.1061	99.4	Transposase	uni	1	1139	fig|630.2.peg.1139	100	Transposase
10361	774	fig|930944.3.peg.1037	Putative formate dehydrogenase oxidoreductase protein	bi	11	3952	fig|118272.4.peg.3952	99.74	Putative formate dehydrogenase oxidoreductase protein	bi	8	2238	fig|34051.6.peg.2238	100	Putative formate dehydrogenase oxidoreductase protein	bi	14	2407	fig|34051.7.peg.2407	100	Putative formate dehydrogenase oxidoreductase protein	bi	1	1932	fig|630.2.peg.1932	98.58	Putative formate dehydrogenase oxidoreductase protein
10371	60	fig|930944.3.peg.1038	hypothetical protein	-				0		bi	8	2237	fig|34051.6.peg.2237	100	hypothetical protein	bi	14	2408	fig|34051.7.peg.2408	100	hypothetical protein	-				0
10381	645	fig|930944.3.peg.1039	Exoribonuclease II (EC 3.1.13.1)	bi	11	3950	fig|118272.4.peg.3950	99.69	Exoribonuclease II (EC 3.1.13.1)	bi	8	2236	fig|34051.6.peg.2236	100	Exoribonuclease II (EC 3.1.13.1)	bi	14	2409	fig|34051.7.peg.2409	100	Exoribonuclease II (EC 3.1.13.1)	bi	1	1931	fig|630.2.peg.1931	98.45	Exoribonuclease II (EC 3.1.13.1)
10391	46	fig|930944.3.peg.1040	hypothetical protein	bi	11	4122	fig|118272.4.peg.4122	100	hypothetical protein	-				0		bi	14	2410	fig|34051.7.peg.2410	100	hypothetical protein	-				0
10401	689	fig|930944.3.peg.1041	Carbon starvation protein A paralog	bi	11	4121	fig|118272.4.peg.4121	99.85	Carbon starvation protein A paralog	bi	8	2234	fig|34051.6.peg.2234	99.85	Carbon starvation protein A paralog	bi	14	2411	fig|34051.7.peg.2411	100	Carbon starvation protein A paralog	bi	1	1930	fig|630.2.peg.1930	99.71	Carbon starvation protein A paralog
10411	48	fig|930944.3.peg.1042	COG2879, Hypothetical small protein yjiX	bi	11	4120	fig|118272.4.peg.4120	97.87	COG2879, Hypothetical small protein yjiX	bi	8	2233	fig|34051.6.peg.2233	97.87	COG2879, Hypothetical small protein yjiX	bi	14	2412	fig|34051.7.peg.2412	97.87	COG2879, Hypothetical small protein yjiX	bi	1	1929	fig|630.2.peg.1929	93.62	hypothetical protein
10421	222	fig|930944.3.peg.1043	Transaldolase (EC 2.2.1.2)	bi	11	4119	fig|118272.4.peg.4119	100	Transaldolase (EC 2.2.1.2)	bi	8	2232	fig|34051.6.peg.2232	100	Transaldolase (EC 2.2.1.2)	bi	14	2413	fig|34051.7.peg.2413	100	Transaldolase (EC 2.2.1.2)	bi	1	1928	fig|630.2.peg.1928	99.55	Transaldolase (EC 2.2.1.2)
10431	250	fig|930944.3.peg.1044	Transcriptional regulatory protein YciT	bi	11	4118	fig|118272.4.peg.4118	100	Transcriptional regulatory protein YciT	bi	8	2231	fig|34051.6.peg.2231	100	Transcriptional regulatory protein YciT	bi	14	2414	fig|34051.7.peg.2414	100	Transcriptional regulatory protein YciT	bi	1	1927	fig|630.2.peg.1927	95.98	Transcriptional regulator, DeoR family
10441	83	fig|930944.3.peg.1045	hypothetical protein	bi	11	4117	fig|118272.4.peg.4117	100	hypothetical protein	bi	8	2230	fig|34051.6.peg.2230	100	hypothetical protein	bi	14	2415	fig|34051.7.peg.2415	100	hypothetical protein	bi	1	1926	fig|630.2.peg.1926	98.78	No significant database hits
10451	232	fig|930944.3.peg.1046	L-ribulose-5-phosphate 4-epimerase (EC 5.1.3.4)	bi	11	4116	fig|118272.4.peg.4116	100	L-ribulose-5-phosphate 4-epimerase (EC 5.1.3.4)	bi	8	2229	fig|34051.6.peg.2229	100	L-ribulose-5-phosphate 4-epimerase (EC 5.1.3.4)	bi	14	2416	fig|34051.7.peg.2416	100	L-ribulose-5-phosphate 4-epimerase (EC 5.1.3.4)	bi	1	1925	fig|630.2.peg.1925	97.84	L-ribulose-5-phosphate 4-epimerase (EC 5.1.3.4)
10461	70	fig|930944.3.peg.1047	Osmotically inducible lipoprotein B precursor	bi	11	4115	fig|118272.4.peg.4115	100	Osmotically inducible lipoprotein B precursor	bi	8	2228	fig|34051.6.peg.2228	100	Osmotically inducible lipoprotein B precursor	bi	14	2417	fig|34051.7.peg.2417	100	Osmotically inducible lipoprotein B precursor	bi	1	1924	fig|630.2.peg.1924	94.2	Osmotically inducible lipoprotein B precursor
10471	91	fig|930944.3.peg.1048	Transposase	uni	6	2826	fig|118272.4.peg.2826	37.65	Transposase	uni	7	1511	fig|34051.6.peg.1511	96.67	Transposase	uni	10	1061	fig|34051.7.peg.1061	93.33	Transposase	uni	1	1139	fig|630.2.peg.1139	95.56	Transposase
10481	264	fig|930944.3.peg.1049	Transposase	uni	1	862	fig|118272.4.peg.862	46.79	transposase InsD2 for insertion sequence IS4321L	uni	7	1511	fig|34051.6.peg.1511	99.19	Transposase	uni	10	1061	fig|34051.7.peg.1061	99.19	Transposase	uni	1	1110	fig|630.2.peg.1110	98.37	Transposase
10491	109	fig|930944.3.peg.1050	Translation initiation factor SUI1-related protein	bi	11	4114	fig|118272.4.peg.4114	100	Translation initiation factor SUI1-related protein	bi	8	2395	fig|34051.6.peg.2395	100	Translation initiation factor SUI1-related protein	bi	14	3563	fig|34051.7.peg.3563	100	Translation initiation factor SUI1-related protein	bi	1	1923	fig|630.2.peg.1923	97.22	Translation initiation factor SUI1-related protein
10501	247	fig|930944.3.peg.1051	Orotidine 5&#39;-phosphate decarboxylase (EC 4.1.1.23)	bi	11	4113	fig|118272.4.peg.4113	100	Orotidine 5&#39;-phosphate decarboxylase (EC 4.1.1.23)	bi	8	2396	fig|34051.6.peg.2396	100	Orotidine 5&#39;-phosphate decarboxylase (EC 4.1.1.23)	bi	14	3562	fig|34051.7.peg.3562	100	Orotidine 5&#39;-phosphate decarboxylase (EC 4.1.1.23)	bi	1	1922	fig|630.2.peg.1922	98.37	Orotidine 5&#39;-phosphate decarboxylase (EC 4.1.1.23)
10511	87	fig|930944.3.peg.1052	probable exported protein YPO2521	bi	11	4112	fig|118272.4.peg.4112	100	probable exported protein YPO2521	bi	8	2397	fig|34051.6.peg.2397	100	probable exported protein YPO2521	bi	14	3561	fig|34051.7.peg.3561	100	probable exported protein YPO2521	bi	1	1921	fig|630.2.peg.1921	97.67	probable exported protein YPO2521
10521	224	fig|930944.3.peg.1053	Benzoate transport protein	uni	11	4111	fig|118272.4.peg.4111	99.1	Hypothetical transporter YidO, benzoate like (BenE), MFS superfamily	bi	8	2398	fig|34051.6.peg.2398	100	Benzoate transport protein	bi	14	3560	fig|34051.7.peg.3560	100	Benzoate transport protein	uni	1	1920	fig|630.2.peg.1920	96.86	Hypothetical transporter YidO, benzoate like (BenE), MFS superfamily
10531	167	fig|930944.3.peg.1054	Benzoate transport protein	bi	11	4111	fig|118272.4.peg.4111	100	Hypothetical transporter YidO, benzoate like (BenE), MFS superfamily	bi	8	2399	fig|34051.6.peg.2399	100	Benzoate transport protein	bi	14	3558	fig|34051.7.peg.3558	100	Benzoate transport protein	bi	1	1920	fig|630.2.peg.1920	96.99	Hypothetical transporter YidO, benzoate like (BenE), MFS superfamily
10541	189	fig|930944.3.peg.1055	Transcriptional regulator yidN, Cro/CI family	bi	11	4109	fig|118272.4.peg.4109	100	Transcriptional regulator yidN, Cro/CI family	bi	8	2400	fig|34051.6.peg.2400	100	Transcriptional regulator yidN, Cro/CI family	bi	14	3557	fig|34051.7.peg.3557	100	Transcriptional regulator yidN, Cro/CI family	bi	1	1919	fig|630.2.peg.1919	97.87	Transcriptional regulator yidN, Cro/CI family
10551	96	fig|930944.3.peg.1056	hypothetical protein	bi	11	4108	fig|118272.4.peg.4108	100	hypothetical protein	bi	8	2401	fig|34051.6.peg.2401	100	hypothetical protein	bi	14	3556	fig|34051.7.peg.3556	100	hypothetical protein	bi	1	1918	fig|630.2.peg.1918	98.95	hypothetical protein
10561	390	fig|930944.3.peg.1057	Heat shock (predicted periplasmic) protein YciM, precursor	bi	11	4107	fig|118272.4.peg.4107	100	putative heat shock protein	bi	8	2402	fig|34051.6.peg.2402	100	Heat shock (predicted periplasmic) protein YciM, precursor	bi	14	3555	fig|34051.7.peg.3555	100	Heat shock (predicted periplasmic) protein YciM, precursor	bi	1	1917	fig|630.2.peg.1917	99.49	Putative heat shock protein
10571	104	fig|930944.3.peg.1058	Inner membrane protein yciS	bi	11	4106	fig|118272.4.peg.4106	100	Putative inner membrane protein	bi	8	2403	fig|34051.6.peg.2403	100	Inner membrane protein yciS	bi	14	3554	fig|34051.7.peg.3554	100	Inner membrane protein yciS	bi	1	1916	fig|630.2.peg.1916	100	Putative inner membrane protein
10581	264	fig|930944.3.peg.1059	Phosphatidylglycerophosphatase B (EC 3.1.3.27)	bi	11	4105	fig|118272.4.peg.4105	100	Phosphatidylglycerophosphatase B (EC 3.1.3.27)	bi	8	2404	fig|34051.6.peg.2404	100	Phosphatidylglycerophosphatase B (EC 3.1.3.27)	bi	14	3553	fig|34051.7.peg.3553	100	Phosphatidylglycerophosphatase B (EC 3.1.3.27)	bi	1	1915	fig|630.2.peg.1915	98.81	Phosphatidylglycerophosphatase B (EC 3.1.3.27)
10591	201	fig|930944.3.peg.1060	GTP cyclohydrolase II (EC 3.5.4.25)	bi	11	4104	fig|118272.4.peg.4104	100	GTP cyclohydrolase II (EC 3.5.4.25)	bi	8	2406	fig|34051.6.peg.2406	100	GTP cyclohydrolase II (EC 3.5.4.25)	bi	14	3550	fig|34051.7.peg.3550	100	GTP cyclohydrolase II (EC 3.5.4.25)	bi	1	1914	fig|630.2.peg.1914	99.5	GTP cyclohydrolase II (EC 3.5.4.25)
10601	882	fig|930944.3.peg.1061	Aconitate hydratase (EC 4.2.1.3)	bi	11	4103	fig|118272.4.peg.4103	99.66	Aconitate hydratase (EC 4.2.1.3)	bi	8	2408	fig|34051.6.peg.2408	100	Aconitate hydratase (EC 4.2.1.3)	bi	14	3548	fig|34051.7.peg.3548	100	Aconitate hydratase (EC 4.2.1.3)	bi	1	1913	fig|630.2.peg.1913	97.62	Aconitate hydratase (EC 4.2.1.3)
10611	44	fig|930944.3.peg.1062	hypothetical protein	bi	11	4102	fig|118272.4.peg.4102	100	hypothetical protein	bi	8	2409	fig|34051.6.peg.2409	97.67	hypothetical protein	bi	14	3547	fig|34051.7.peg.3547	97.67	hypothetical protein	-				0
10621	364	fig|930944.3.peg.1063	hypothetical protein	uni	11	4102	fig|118272.4.peg.4102	95.47	hypothetical protein	bi	8	2410	fig|34051.6.peg.2410	100	hypothetical protein	bi	14	3546	fig|34051.7.peg.3546	100	hypothetical protein	-				0
10631	325	fig|930944.3.peg.1064	Regulatory protein CysB	bi	11	4101	fig|118272.4.peg.4101	100	Regulatory protein CysB	bi	8	2411	fig|34051.6.peg.2411	100	Regulatory protein CysB	bi	14	3545	fig|34051.7.peg.3545	100	Regulatory protein CysB	bi	1	2142	fig|630.2.peg.2142	99.69	Regulatory protein CysB
10641	872	fig|930944.3.peg.1065	DNA topoisomerase I (EC 5.99.1.2)	bi	11	4100	fig|118272.4.peg.4100	99.89	DNA topoisomerase I (EC 5.99.1.2)	bi	8	2412	fig|34051.6.peg.2412	100	DNA topoisomerase I (EC 5.99.1.2)	bi	14	3544	fig|34051.7.peg.3544	100	DNA topoisomerase I (EC 5.99.1.2)	bi	1	2143	fig|630.2.peg.2143	99.53	DNA topoisomerase I (EC 5.99.1.2)
10651	46	fig|930944.3.peg.1066	hypothetical protein	bi	11	4099	fig|118272.4.peg.4099	100	hypothetical protein	bi	8	2413	fig|34051.6.peg.2413	100	hypothetical protein	bi	14	3543	fig|34051.7.peg.3543	100	hypothetical protein	-				0
10661	84	fig|930944.3.peg.1067	Protein yciN	bi	11	4098	fig|118272.4.peg.4098	100	Protein yciN	bi	8	2414	fig|34051.6.peg.2414	100	Protein yciN	bi	14	3542	fig|34051.7.peg.3542	100	Protein yciN	bi	1	2144	fig|630.2.peg.2144	100	Protein yciN
10671	349	fig|930944.3.peg.1068	Possible protease sohB (EC 3.4.21.-)	bi	11	4097	fig|118272.4.peg.4097	99.71	Possible protease sohB (EC 3.4.21.-)	bi	8	2415	fig|34051.6.peg.2415	100	Possible protease sohB (EC 3.4.21.-)	bi	14	3541	fig|34051.7.peg.3541	100	Possible protease sohB (EC 3.4.21.-)	bi	1	2146	fig|630.2.peg.2146	98.56	Possible protease sohB (EC 3.4.21.-)
10681	254	fig|930944.3.peg.1069	Putative oxidoreductase	bi	11	4096	fig|118272.4.peg.4096	100	Putative oxidoreductase	bi	8	2416	fig|34051.6.peg.2416	100	Putative oxidoreductase	bi	14	3540	fig|34051.7.peg.3540	100	Putative oxidoreductase	bi	1	2147	fig|630.2.peg.2147	98.42	Putative oxidoreductase
10691	197	fig|930944.3.peg.1070	Cob(I)alamin adenosyltransferase (EC 2.5.1.17)	bi	11	4095	fig|118272.4.peg.4095	98.47	Cob(I)alamin adenosyltransferase (EC 2.5.1.17)	bi	8	2417	fig|34051.6.peg.2417	100	Cob(I)alamin adenosyltransferase (EC 2.5.1.17)	bi	14	3539	fig|34051.7.peg.3539	100	Cob(I)alamin adenosyltransferase (EC 2.5.1.17)	bi	1	2148	fig|630.2.peg.2148	98.47	Cob(I)alamin adenosyltransferase (EC 2.5.1.17)
10701	65	fig|930944.3.peg.1071	hypothetical protein	bi	11	4094	fig|118272.4.peg.4094	100	hypothetical protein	bi	8	2418	fig|34051.6.peg.2418	100	hypothetical protein	bi	14	3538	fig|34051.7.peg.3538	100	hypothetical protein	-				0
10711	350	fig|930944.3.peg.1072	Ribosomal large subunit pseudouridine synthase B (EC 4.2.1.70) ## LSU Psi2605	bi	11	4093	fig|118272.4.peg.4093	99.43	Ribosomal large subunit pseudouridine synthase B (EC 5.4.99.-)	bi	8	2419	fig|34051.6.peg.2419	100	Ribosomal large subunit pseudouridine synthase B (EC 4.2.1.70) ## LSU Psi2605	bi	14	3537	fig|34051.7.peg.3537	100	Ribosomal large subunit pseudouridine synthase B (EC 4.2.1.70) ## LSU Psi2605	bi	1	2149	fig|630.2.peg.2149	99.14	Ribosomal large subunit pseudouridine synthase B (EC 5.4.99.-)
10721	207	fig|930944.3.peg.1073	YciO family	bi	11	4092	fig|118272.4.peg.4092	99.51	YciO family	bi	8	2420	fig|34051.6.peg.2420	99.51	YciO family	bi	14	3536	fig|34051.7.peg.3536	99.51	YciO family	bi	1	2150	fig|630.2.peg.2150	98.54	YciO family
10731	317	fig|930944.3.peg.1074	COG0613, Predicted metal-dependent phosphoesterases (PHP family)	bi	11	4091	fig|118272.4.peg.4091	99.61	COG0613, Predicted metal-dependent phosphoesterases (PHP family)	bi	8	2421	fig|34051.6.peg.2421	100	COG0613, Predicted metal-dependent phosphoesterases (PHP family)	bi	14	3535	fig|34051.7.peg.3535	100	COG0613, Predicted metal-dependent phosphoesterases (PHP family)	bi	1	2151	fig|630.2.peg.2151	98.36	COG0613, Predicted metal-dependent phosphoesterases (PHP family)
10741	40	fig|930944.3.peg.1075	hypothetical protein	bi	11	4090	fig|118272.4.peg.4090	100	hypothetical protein	bi	8	2422	fig|34051.6.peg.2422	100	hypothetical protein	bi	14	3534	fig|34051.7.peg.3534	100	hypothetical protein	-				0
10751	521	fig|930944.3.peg.1076	Anthranilate synthase, aminase component (EC 4.1.3.27)	bi	11	4089	fig|118272.4.peg.4089	99.81	Anthranilate synthase, aminase component (EC 4.1.3.27) # TrpAa	bi	8	2423	fig|34051.6.peg.2423	100	Anthranilate synthase, aminase component (EC 4.1.3.27)	bi	14	3533	fig|34051.7.peg.3533	100	Anthranilate synthase, aminase component (EC 4.1.3.27)	bi	1	2152	fig|630.2.peg.2152	99.42	Anthranilate synthase, aminase component (EC 4.1.3.27) # TrpAa
10761	202	fig|930944.3.peg.1077	Anthranilate synthase, amidotransferase component (EC 4.1.3.27)	bi	11	4088	fig|118272.4.peg.4088	100	Anthranilate synthase, amidotransferase component (EC 4.1.3.27) # TrpAb	bi	8	2424	fig|34051.6.peg.2424	100	Anthranilate synthase, amidotransferase component (EC 4.1.3.27)	bi	14	3532	fig|34051.7.peg.3532	100	Anthranilate synthase, amidotransferase component (EC 4.1.3.27)	bi	1	2153	fig|630.2.peg.2153	98.01	Anthranilate synthase, amidotransferase component (EC 4.1.3.27) # TrpAb
10771	339	fig|930944.3.peg.1078	Anthranilate phosphoribosyltransferase (EC 2.4.2.18)	bi	11	4087	fig|118272.4.peg.4087	99.7	Anthranilate phosphoribosyltransferase (EC 2.4.2.18)	bi	8	2425	fig|34051.6.peg.2425	100	Anthranilate phosphoribosyltransferase (EC 2.4.2.18)	bi	14	3531	fig|34051.7.peg.3531	100	Anthranilate phosphoribosyltransferase (EC 2.4.2.18)	bi	1	2154	fig|630.2.peg.2154	99.11	Anthranilate phosphoribosyltransferase (EC 2.4.2.18)
10781	459	fig|930944.3.peg.1079	Indole-3-glycerol phosphate synthase (EC 4.1.1.48) / Phosphoribosylanthranilate isomerase (EC 5.3.1.24)	bi	11	4086	fig|118272.4.peg.4086	99.78	Indole-3-glycerol phosphate synthase (EC 4.1.1.48) / Phosphoribosylanthranilate isomerase (EC 5.3.1.24)	bi	8	2426	fig|34051.6.peg.2426	100	Indole-3-glycerol phosphate synthase (EC 4.1.1.48) / Phosphoribosylanthranilate isomerase (EC 5.3.1.24)	bi	14	3530	fig|34051.7.peg.3530	100	Indole-3-glycerol phosphate synthase (EC 4.1.1.48) / Phosphoribosylanthranilate isomerase (EC 5.3.1.24)	bi	1	2155	fig|630.2.peg.2155	97.81	Indole-3-glycerol phosphate synthase (EC 4.1.1.48) / Phosphoribosylanthranilate isomerase (EC 5.3.1.24)
10791	397	fig|930944.3.peg.1080	Tryptophan synthase beta chain (EC 4.2.1.20)	bi	11	4085	fig|118272.4.peg.4085	100	Tryptophan synthase beta chain (EC 4.2.1.20)	bi	8	2427	fig|34051.6.peg.2427	100	Tryptophan synthase beta chain (EC 4.2.1.20)	bi	14	3529	fig|34051.7.peg.3529	100	Tryptophan synthase beta chain (EC 4.2.1.20)	bi	1	2156	fig|630.2.peg.2156	98.48	Tryptophan synthase beta chain (EC 4.2.1.20)
10801	269	fig|930944.3.peg.1081	Tryptophan synthase alpha chain (EC 4.2.1.20)	bi	11	4084	fig|118272.4.peg.4084	100	Tryptophan synthase alpha chain (EC 4.2.1.20)	bi	8	2428	fig|34051.6.peg.2428	100	Tryptophan synthase alpha chain (EC 4.2.1.20)	bi	14	3528	fig|34051.7.peg.3528	100	Tryptophan synthase alpha chain (EC 4.2.1.20)	bi	1	2157	fig|630.2.peg.2157	98.88	Tryptophan synthase alpha chain (EC 4.2.1.20)
10811	105	fig|930944.3.peg.1082	Putative lipoprotein	bi	11	4083	fig|118272.4.peg.4083	100	Putative lipoprotein	bi	8	2429	fig|34051.6.peg.2429	100	Putative lipoprotein	bi	14	3527	fig|34051.7.peg.3527	100	Putative lipoprotein	bi	1	2158	fig|630.2.peg.2158	89.42	Osmotically inducible protein Y precursor
10821	212	fig|930944.3.peg.1083	Outer membrane protein W precursor	bi	11	4082	fig|118272.4.peg.4082	100	Outer membrane protein W precursor	bi	8	2430	fig|34051.6.peg.2430	100	Outer membrane protein W precursor	bi	14	3526	fig|34051.7.peg.3526	100	Outer membrane protein W precursor	bi	1	2159	fig|630.2.peg.2159	100	Outer membrane protein W precursor
10831	139	fig|930944.3.peg.1084	Ferredoxin	bi	11	4081	fig|118272.4.peg.4081	100	Ferredoxin	bi	8	2431	fig|34051.6.peg.2431	100	Ferredoxin	bi	14	3525	fig|34051.7.peg.3525	100	Ferredoxin	bi	1	2160	fig|630.2.peg.2160	100	Ferredoxin
10841	256	fig|930944.3.peg.1085	Membrane protein YciC, linked to IspA	bi	11	4080	fig|118272.4.peg.4080	99.61	Putative membrane protein	bi	8	2432	fig|34051.6.peg.2432	99.61	Membrane protein YciC, linked to IspA	bi	14	3524	fig|34051.7.peg.3524	99.61	Membrane protein YciC, linked to IspA	bi	1	2161	fig|630.2.peg.2161	99.61	putative membrane protein
10851	572	fig|930944.3.peg.1086	Putative sulfate permease	bi	11	4079	fig|118272.4.peg.4079	99.29	Putative sulfate permease	bi	8	2433	fig|34051.6.peg.2433	100	Putative sulfate permease	bi	14	3523	fig|34051.7.peg.3523	100	Putative sulfate permease	bi	1	2162	fig|630.2.peg.2162	99.47	Putative sulfate permease
10861	181	fig|930944.3.peg.1087	Intracellular septation protein IspA	bi	11	4078	fig|118272.4.peg.4078	99.44	Intracellular septation protein	bi	8	2434	fig|34051.6.peg.2434	100	Intracellular septation protein IspA	bi	14	3522	fig|34051.7.peg.3522	100	Intracellular septation protein IspA	bi	1	2163	fig|630.2.peg.2163	100	Intracellular septation protein
10871	157	fig|930944.3.peg.1088	Acyl-CoA thioesterase YciA, involved in membrane biogenesis	bi	11	4077	fig|118272.4.peg.4077	100	Acyl-CoA hydrolase (EC 3.1.2.20)	bi	8	2435	fig|34051.6.peg.2435	100	Acyl-CoA thioesterase YciA, involved in membrane biogenesis	bi	14	3521	fig|34051.7.peg.3521	100	Acyl-CoA thioesterase YciA, involved in membrane biogenesis	bi	1	2164	fig|630.2.peg.2164	98.72	Putative acyl-coA hydrolase
10881	215	fig|930944.3.peg.1089	Ferric siderophore transport system, periplasmic binding protein TonB	bi	11	4076	fig|118272.4.peg.4076	99.5	Ferric siderophore transport system, periplasmic binding protein TonB	bi	8	2436	fig|34051.6.peg.2436	98.03	Ferric siderophore transport system, periplasmic binding protein TonB	bi	14	3520	fig|34051.7.peg.3520	98.17	Ferric siderophore transport system, periplasmic binding protein TonB	bi	1	2165	fig|630.2.peg.2165	97.69	Ferric siderophore transport system, periplasmic binding protein TonB
10891	99	fig|930944.3.peg.1090	YciL protein	bi	11	4075	fig|118272.4.peg.4075	100	Protein yciI	bi	8	2437	fig|34051.6.peg.2437	100	YciL protein	bi	14	3519	fig|34051.7.peg.3519	100	YciL protein	bi	1	2166	fig|630.2.peg.2166	97.96	Protein yciI
10901	88	fig|930944.3.peg.1091	hypothetical protein	bi	11	4074	fig|118272.4.peg.4074	100	hypothetical protein	bi	8	2438	fig|34051.6.peg.2438	100	hypothetical protein	bi	14	3518	fig|34051.7.peg.3518	100	hypothetical protein	bi	1	2167	fig|630.2.peg.2167	95.4	No significant database hits
10911	241	fig|930944.3.peg.1092	hypothetical protein	bi	11	4073	fig|118272.4.peg.4073	100	hypothetical protein	bi	8	2439	fig|34051.6.peg.2439	100	hypothetical protein	bi	14	3517	fig|34051.7.peg.3517	100	hypothetical protein	bi	1	2168	fig|630.2.peg.2168	97.92	hypothetical protein
10921	40	fig|930944.3.peg.1093	hypothetical protein	-				0		bi	8	2440	fig|34051.6.peg.2440	100	hypothetical protein	bi	14	3516	fig|34051.7.peg.3516	100	hypothetical protein	-				0
10931	487	fig|930944.3.peg.1094	Cardiolipin synthetase (EC 2.7.8.-)	bi	11	4072	fig|118272.4.peg.4072	100	Cardiolipin synthetase (EC 2.7.8.-)	bi	8	2442	fig|34051.6.peg.2442	100	Cardiolipin synthetase (EC 2.7.8.-)	bi	14	3514	fig|34051.7.peg.3514	100	Cardiolipin synthetase (EC 2.7.8.-)	bi	1	2170	fig|630.2.peg.2170	99.59	Cardiolipin synthetase (EC 2.7.8.-)
10941	108	fig|930944.3.peg.1095	hypothetical protein	bi	11	4071	fig|118272.4.peg.4071	100	hypothetical protein	bi	8	2443	fig|34051.6.peg.2443	100	hypothetical protein	bi	14	3513	fig|34051.7.peg.3513	100	hypothetical protein	bi	1	2171	fig|630.2.peg.2171	100	hypothetical protein
10951	334	fig|930944.3.peg.1096	Oligopeptide transport ATP-binding protein OppF (TC 3.A.1.5.1)	bi	11	4070	fig|118272.4.peg.4070	100	Oligopeptide transport ATP-binding protein oppF (TC 3.A.1.5.1)	bi	8	2444	fig|34051.6.peg.2444	100	Oligopeptide transport ATP-binding protein OppF (TC 3.A.1.5.1)	bi	14	3512	fig|34051.7.peg.3512	100	Oligopeptide transport ATP-binding protein OppF (TC 3.A.1.5.1)	bi	1	2172	fig|630.2.peg.2172	100	Oligopeptide transport ATP-binding protein oppF (TC 3.A.1.5.1)
10961	334	fig|930944.3.peg.1097	Oligopeptide transport ATP-binding protein OppD (TC 3.A.1.5.1)	bi	11	4069	fig|118272.4.peg.4069	100	Oligopeptide transport ATP-binding protein oppD (TC 3.A.1.5.1)	bi	8	2445	fig|34051.6.peg.2445	100	Oligopeptide transport ATP-binding protein OppD (TC 3.A.1.5.1)	bi	14	3511	fig|34051.7.peg.3511	100	Oligopeptide transport ATP-binding protein OppD (TC 3.A.1.5.1)	bi	1	2173	fig|630.2.peg.2173	99.7	Oligopeptide transport ATP-binding protein oppD (TC 3.A.1.5.1)
10971	302	fig|930944.3.peg.1098	Oligopeptide transport system permease protein OppC (TC 3.A.1.5.1)	bi	11	4068	fig|118272.4.peg.4068	100	Oligopeptide transport system permease protein oppC (TC 3.A.1.5.1)	bi	8	2446	fig|34051.6.peg.2446	100	Oligopeptide transport system permease protein OppC (TC 3.A.1.5.1)	bi	14	3510	fig|34051.7.peg.3510	100	Oligopeptide transport system permease protein OppC (TC 3.A.1.5.1)	bi	1	2174	fig|630.2.peg.2174	100	Oligopeptide transport system permease protein oppC (TC 3.A.1.5.1)
10981	307	fig|930944.3.peg.1099	Oligopeptide transport system permease protein OppB (TC 3.A.1.5.1)	bi	11	4067	fig|118272.4.peg.4067	100	Oligopeptide transport system permease protein oppB (TC 3.A.1.5.1)	bi	8	2447	fig|34051.6.peg.2447	100	Oligopeptide transport system permease protein OppB (TC 3.A.1.5.1)	bi	14	3509	fig|34051.7.peg.3509	100	Oligopeptide transport system permease protein OppB (TC 3.A.1.5.1)	bi	1	2175	fig|630.2.peg.2175	99.67	Oligopeptide transport system permease protein oppB (TC 3.A.1.5.1)
10991	546	fig|930944.3.peg.1100	periplasmic oligopeptide-binding protein precursor	bi	11	4066	fig|118272.4.peg.4066	99.45	Oligopeptide ABC transporter, periplasmic oligopeptide-binding protein oppA (TC 3.A.1.5.1)	bi	8	2448	fig|34051.6.peg.2448	100	Oligopeptide ABC transporter, periplasmic oligopeptide-binding protein OppA (TC 3.A.1.5.1)	bi	14	3507	fig|34051.7.peg.3507	100	periplasmic oligopeptide-binding protein precursor	bi	1	2176	fig|630.2.peg.2176	99.08	Periplasmic oligopeptide-binding protein
11001	546	fig|930944.3.peg.1101	Oligopeptide ABC transporter, periplasmic oligopeptide-binding protein OppA (TC 3.A.1.5.1)	bi	11	4065	fig|118272.4.peg.4065	100	Oligopeptide ABC transporter, periplasmic oligopeptide-binding protein oppA (TC 3.A.1.5.1)	bi	8	2449	fig|34051.6.peg.2449	100	Oligopeptide ABC transporter, periplasmic oligopeptide-binding protein OppA (TC 3.A.1.5.1)	bi	14	3506	fig|34051.7.peg.3506	100	Oligopeptide ABC transporter, periplasmic oligopeptide-binding protein OppA (TC 3.A.1.5.1)	bi	1	2177	fig|630.2.peg.2177	98.17	Oligopeptide ABC transporter, periplasmic oligopeptide-binding protein oppA (TC 3.A.1.5.1)
11011	215	fig|930944.3.peg.1102	Putative membrane protein	bi	11	4064	fig|118272.4.peg.4064	100	Putative membrane protein	bi	8	2450	fig|34051.6.peg.2450	100	Putative membrane protein	bi	14	3505	fig|34051.7.peg.3505	100	Putative membrane protein	bi	1	2179	fig|630.2.peg.2179	100	Putative membrane protein
11021	892	fig|930944.3.peg.1103	Alcohol dehydrogenase (EC 1.1.1.1); Acetaldehyde dehydrogenase (EC 1.2.1.10)	bi	11	4063	fig|118272.4.peg.4063	99.89	Alcohol dehydrogenase (EC 1.1.1.1)	bi	8	2451	fig|34051.6.peg.2451	100	Alcohol dehydrogenase (EC 1.1.1.1); Acetaldehyde dehydrogenase (EC 1.2.1.10)	bi	14	3504	fig|34051.7.peg.3504	100	Alcohol dehydrogenase (EC 1.1.1.1); Acetaldehyde dehydrogenase (EC 1.2.1.10)	bi	1	2180	fig|630.2.peg.2180	99.78	Alcohol dehydrogenase (EC 1.1.1.1)
11031	200	fig|930944.3.peg.1104	Thymidine kinase (EC 2.7.1.21)	bi	11	4062	fig|118272.4.peg.4062	100	Thymidine kinase (EC 2.7.1.21)	bi	8	2452	fig|34051.6.peg.2452	100	Thymidine kinase (EC 2.7.1.21)	bi	14	3503	fig|34051.7.peg.3503	100	Thymidine kinase (EC 2.7.1.21)	bi	1	2181	fig|630.2.peg.2181	98.99	Thymidine kinase (EC 2.7.1.21)
11041	137	fig|930944.3.peg.1105	DNA-binding protein H-NS	bi	11	4061	fig|118272.4.peg.4061	98.53	DNA-binding protein H-NS	bi	8	2453	fig|34051.6.peg.2453	99.26	DNA-binding protein H-NS	bi	14	3502	fig|34051.7.peg.3502	99.26	DNA-binding protein H-NS	bi	1	2182	fig|630.2.peg.2182	98.53	DNA-binding protein H-NS
11051	450	fig|930944.3.peg.1106	UDP-glucose dehydrogenase (EC 1.1.1.22)	bi	11	4060	fig|118272.4.peg.4060	100	UDP-glucose dehydrogenase (EC 1.1.1.22)	bi	8	2455	fig|34051.6.peg.2455	100	putative nucleotide sugar dehydrogenase	bi	14	3501	fig|34051.7.peg.3501	100	UDP-glucose dehydrogenase (EC 1.1.1.22)	bi	1	2183	fig|630.2.peg.2183	99.11	UDP-glucose 6-dehydrogenase (EC 1.1.1.22)
11061	160	fig|930944.3.peg.1107	Hnr protein	uni	11	4059	fig|118272.4.peg.4059	99.37	Hnr protein	bi	8	2456	fig|34051.6.peg.2456	100	Hnr protein	bi	14	3500	fig|34051.7.peg.3500	100	Hnr protein	uni	1	2184	fig|630.2.peg.2184	99.37	Hnr protein
11071	155	fig|930944.3.peg.1108	Hnr protein	bi	11	4059	fig|118272.4.peg.4059	100	Hnr protein	uni	8	2456	fig|34051.6.peg.2456	100	Hnr protein	uni	14	3500	fig|34051.7.peg.3500	100	Hnr protein	bi	1	2184	fig|630.2.peg.2184	100	Hnr protein
[truncated: 3,241 more rows]
